# Supplementary material for: Single-Cell Glia and Neuron Gene Expression in the Central Amygdala in Opioid Withdrawal Suggests Inflammation With Correlated Gut Dysbiosis
Source: Front Neurosci. 2019 Jul 3;13:665. doi: 10.3389/fnins.2019.00665 (PMC6619439; doi:10.3389/fnins.2019.00665)
Supplement: TABLE S2 — Heat map gene clusters. [file Table_2.XLSX]

## Sheet: Sheet1
Neuron Gene Clusters
a	b	c	d	e	f	g	h
Kcnj10	Nos1	Abcg2	Ocln	Sept11	Mprl48	Cat	Gpx3
Il6st	Tlr2	Tnfrsf1a	Tlr5	Oprm1	Nit2	Grm5	Gabrb1
Pdyn	Nos3	Cd34	Cpr6	Plaa	Cdh11	Cdh13	Mapk1
Ncstn		Icam1	Gjd2	Src1	Acaca	Cd200
		Pecam1		cFos	Gpr88	Abcg1
		Gjb6			Kcnip2	Slc1a1
		Cxcr1				Gpx3
Microglia Gene Clusters
a	b	c	d	e	f	g	h
Cxcr1	Cd34	Cdh11	Plaa	Kcnj10	Nos1	Ocln	Ncstn
Ptges3	Pecam1	Sept11	Oprm1	Cat	Gpx3	Tlr5	Pdyn
Gjb6	Tnfrsf1a	Mrpl48	Mapk1	Cdh13		Gpr6	Il6st
Tlr2	Abcg2		Gabrb1	Grm5		Gjd2
	Icam1		Kcnip2	Cd200
	Nos3		Gpr88	Abcc1
	cFos		Src1	Acaca
			Nit2	Slc1a1
Astrocyte Gene Clusters
a	b	c	d	e	f	g	h
Ptges3	Cat	Nos3	Ncstn	Mrpl48	Grm5	Tlr5	Il6st
	Kcnj10	Ocln	Icam1	Plaa	Cdh13	Gpr6	Pdyn
	Cjb6	Tlr2	cFos	Sept11	Cd200	Gjd2
	Gabrb1	Cdh11	Cxcr1	Slc1a1	Abcc1
		Nit2		Gpr88	Gpx3
		Tnfrsf1a		Kcnip2	Nos1
		Src1		Acaca	Mapk1
		Pecam1
		Cd34
		Abcg2
		Oprm1
