# Supplementary material for: Single-Cell Glia and Neuron Gene Expression in the Central Amygdala in Opioid Withdrawal Suggests Inflammation With Correlated Gut Dysbiosis
Source: Front Neurosci. 2019 Jul 3;13:665. doi: 10.3389/fnins.2019.00665 (PMC6619439; doi:10.3389/fnins.2019.00665)
Supplement: TABLE S4 — Principle component composite scores. [file Table_4.XLSX]

## Sheet: PCA.tx
Placebo			Morphine			Withdrawal			All Samples
Gene	PC2 and 3 Composite		Gene	PC2 and 3 Composite		Gene	PC2 and 3 Composite		Gene	PC2 and 3 Composite
Tnf	0.573089		Tnf	0.743469		Gfap	0.455617		Pdyn	0.523559
Pdyn	0.552621		Cxcr1	0.46622		Pdyn	0.406731		Tnf	0.503801
Nos3	0.32475		Pdyn	0.291217		Tnf	0.406636		Gfap	0.377861
Abcg2	0.278922		Cdh13	0.258464		Kcnj10	0.356737		Cdh13	0.311036
Cdh13	0.270306		Grm5	0.246725		Cat	0.332225		Nos3	0.265296
Abcc1	0.255418		Gfap	0.233023		Ncstn	0.312034		Maf	0.263393
Maf	0.252905		NeuN	0.231953		Gpx3	0.311959		Grm5	0.260463
Grm5	0.237942		Gpr88	0.230652		Cdh13	0.299197		Abcg2	0.257342
Gpr6	0.234659		Tlr2	0.226777		Mapk1	0.287085		Tlr2	0.252848
Gpr88	0.224464		Mapk1	0.222897		Ptges3	0.261235		Gpx3	0.251522
Cd200	0.222476		Sept11	0.220227		Grm5	0.25154		Il6st	0.230715
Mapk1	0.212564		Maf	0.212901		Il6st	0.2374		Cd200	0.228215
Gjd2	0.211878		Slc1a1	0.208585		Gjd2	0.215494		Abcc1	0.219552
Tnfrsf1a	0.19167		Cd200	0.20785		Maf	0.209021		Ncstn	0.218948
Gfap	0.190361		Kcnip2	0.191098		Gpr6	0.207304		Cxcr1	0.218944
Gabrb1	0.189751		Acaca	0.189038		Nos3	0.195411		Gjd2	0.213379
Acaca	0.188987		Icam1	0.188557		Icam1	0.189459		Acaca	0.194984
Sept11	0.186755		Gpx3	0.181282		Ocln	0.187745		Ocln	0.192586
Slc1a1	0.1851		Abcc1	0.180619		Acaca	0.183916		Kcnj10	0.192266
Cd34	0.184643		Tnfrsf1a	0.178559		Tlr5	0.183676		Slc1a1	0.180803
Cdh11	0.177562		Abcg2	0.176621		Kcnip2	0.180862		Cat	0.17464
Cxcr1	0.174064		Gpr6	0.1709		Gabrb1	0.173889		Gpr6	0.174115
Il6st	0.170902		Gjb6	0.166326		Cd200	0.167706		Mapk1	0.171892
Oprm1	0.170702		Gjd2	0.165697		Gjb6	0.165541		Kcnip2	0.171509
NeuN	0.166313		Nos3	0.159936		Oprm1	0.162345		Gpr88	0.169388
Ocln	0.165847		Cat	0.152694		Pecam1	0.16167		Gabrb1	0.163315
Gpx3	0.161827		Oprm1	0.145545		cFos	0.142527		Icam1	0.162523
Kcnip2	0.160005		Plaa	0.144692		Abcc1	0.142212		Cd34	0.147692
Plaa	0.154437		Ocln	0.140151		Nit2	0.135475		Tlr5	0.137746
Cat	0.151039		Tlr5	0.139561		Tlr2	0.132446		Plaa	0.132237
Gjb6	0.148208		Il6st	0.138656		Cxcr1	0.131516		Gjb6	0.121296
Tlr5	0.145151		Kcnj10	0.127311		Abcg2	0.116095		Tnfrsf1a	0.120144
Src1	0.141235		Gabrb1	0.117924		Sept11	0.113299		Cdh11	0.116297
Ncstn	0.130621		Cdh11	0.10809		NeuN	0.107597		Pecam1	0.112185
Pecam1	0.125909		Ncstn	0.099225		Cdh11	0.0991527		NeuN	0.107039
Nit2	0.105595		Cd34	0.0972317		Gpr88	0.0905078		Sept11	0.103269
Icam1	0.10085		Mrpl48	0.0926227		Actb	0.080738		Src1	0.093878
Gapdh	0.0963473		Gapdh	0.0801109		Ldha	0.080738		Mrpl48	0.0892322
Mrpl48	0.0848122		Pecam1	0.0743632		Slc1a1	0.0753086		Nit2	0.0881111
Kcnj10	0.0769971		cFos	0.0743027		Src1	0.0736198		Oprm1	0.084963
Actb	0.0765164		Nos1	0.0702194		Cd34	0.0706647		Ldha	0.0773079
Ldha	0.0765164		Src1	0.0616077		Plaa	0.0677781		Actb	0.0773079
Nos1	0.0575691		Actb	0.0548636		Tnfrsf1a	0.0514068		cFos	0.0635005
Tlr2	0.0464087		Ldha	0.0548636		Nos1	0.0405446		Nos1	0.0495046
Ptges3	0.021084		Nit2	0.0413505		Mrpl48	0.0263847		Ptges3	0.0473699
cFos	0.00727263		Ptges3	0.0282944		Gapdh	0.013888		Gapdh	0.0468865

## Sheet: PCA.ct
Neurons			Microglia			Astrocytes
Gene	PC2 and 3 Composite		Gene	PC2 and 3 Composite		Gene	PC2 and 3 Composite
Pdyn	0.533272		Cxcr1	0.611635		Tnf	0.712027
Tnf	0.447142		Tnf	0.555702		Gfap	0.423968
Gfap	0.390593		Icam1	0.304777		Pdyn	0.393501
Cdh13	0.329188		Gfap	0.292399		Gjb6	0.370788
Gpx3	0.290725		Nos3	0.275819		Kcnj10	0.326672
Abcc1	0.280479		Tlr2	0.260305		Cat	0.264684
Cd200	0.277567		Mapk1	0.254971		Sept11	0.261065
Nos3	0.274739		Gpr6	0.254457		NeuN	0.250157
Grm5	0.267766		Gjb6	0.242318		Grm5	0.224607
Cxcr1	0.252271		NeuN	0.241586		Mapk1	0.217307
Slc1a1	0.247461		Gjd2	0.223494		Nos3	0.215205
Il6st	0.234796		Il6st	0.220659		Cdh13	0.211353
Ncstn	0.230184		cFos	0.215484		Acaca	0.196807
Acaca	0.222586		Cdh13	0.209032		Cdh11	0.195936
Cat	0.21132		Grm5	0.207881		Gjd2	0.188724
Gpr88	0.207715		Oprm1	0.194372		Cd200	0.176569
Maf	0.202672		Maf	0.194367		Icam1	0.175327
Sept11	0.194219		Kcnj10	0.182982		Tlr5	0.174878
Kcnj10	0.189585		Cat	0.177127		Kcnip2	0.173389
Cdh11	0.182698		Gabrb1	0.172329		Il6st	0.164886
Kcnip2	0.179609		Ncstn	0.170454		Tnfrsf1a	0.160025
Ocln	0.171349		Gpr88	0.164164		Maf	0.159604
Gjd2	0.163256		Tlr5	0.162978		Gpr88	0.149205
Gpr6	0.150005		Pdyn	0.160705		Tlr2	0.147542
Plaa	0.14697		Kcnip2	0.157304		Cxcr1	0.140478
Mrpl48	0.142147		Abcc1	0.157		Abcg2	0.133646
Tlr2	0.140753		Src1	0.15147		Abcc1	0.131917
Mapk1	0.137221		Acaca	0.149583		Slc1a1	0.126431
Abcg2	0.134185		Tnfrsf1a	0.14504		Nit2	0.121449
Gabrb1	0.131436		Cd200	0.142063		Gpr6	0.115031
Nit2	0.11047		Slc1a1	0.123482		Src1	0.114978
Tnfrsf1a	0.109023		Plaa	0.11485		Ncstn	0.107863
Pecam1	0.106077		Ocln	0.106778		Ldha	0.0879333
Ptges3	0.100656		Gapdh	0.0986397		Actb	0.0879333
Icam1	0.099209		Abcg2	0.0947673		Gapdh	0.0732269
Oprm1	0.0954178		Cd34	0.0878609		Plaa	0.0666086
Src1	0.0930201		Sept11	0.0840187		Ocln	0.0628266
cFos	0.0893473		Pecam1	0.0828265		Pecam1	0.0573096
NeuN	0.0814855		Ptges3	0.0628995		Gpx3	0.049787
Gapdh	0.0809912		Gpx3	0.0627409		Gabrb1	0.0463261
Actb	0.0765136		Nit2	0.0572194		Cd34	0.0433355
Ldha	0.0765136		Cdh11	0.0557323		cFos	0.0414933
Tlr5	0.0757468		Mrpl48	0.0492766		Mrpl48	0.0372041
Cd34	0.0737043		Actb	0.0410108		Nos1	0.0269511
Nos1	0.0565961		Ldha	0.0410108		Ptges3	0.0190552
Gjb6	0.0452582		Nos1	0.0369371		Oprm1	0.0129858
