# Supplementary material for: Single-Cell Glia and Neuron Gene Expression in the Central Amygdala in Opioid Withdrawal Suggests Inflammation With Correlated Gut Dysbiosis
Source: Front Neurosci. 2019 Jul 3;13:665. doi: 10.3389/fnins.2019.00665 (PMC6619439; doi:10.3389/fnins.2019.00665)
Supplement: TABLE S5 — Gene network edge comparisons. [file Table_5.XLSX]

## Sheet: Neurons
Neurons
Placebo			Morphine			Withdrawal
Gene	# of edges		Gene	# of edges		Gene	# of edges
Acaca	13		Cat	16		Slc1a1	12
Cd200	12		Nit2	16		Acaca	11
Slc1a1	12		Ocln	16		Mrpl48	11
Abcc1	11		Slc1a1	16		Nos1	11
Cdh11	10		Cd200	15		Cd200	10
Gpr88	9		Gpx3	15		Cat	8
Cat	8		Acaca	14		Cdh11	8
Kcnip2	8		Abcc1	14		Gpr6	8
Kcnj10	8		Cdh11	14		Gpr88	8
Cdh13	7		Cdh13	13		Nit2	8
Gpx3	7		Grm5	13		Tnf	8
Grm5	7		Kcnip2	13		Cdh13	7
Sept11	7		Gapdh	12		Kcnip2	7
Gapdh	5		Gpr88	12		Ptges3	7
Mrpl48	5		Mrpl48	9		Tlr5	7
Gfap	4		Src1	9		Maf	6
Gjd2	4		Tlr5	9		Pecam1	6
Nit2	4		Cd34	8		Grm5	5
Plaa	4		Gjd2	8		Ocln	5
Cd34	3		Kcnj10	8		Tlr2	5
Tlr5	3		Tlr2	6		Abcc1	4
Tnf	3		Ncstn	5		Gabrb1	4
Icam1	2		Pecam1	5		Gpx3	4
Il6st	2		Abcg2	4		Sept11	4
Mapk1	2		Maf	4		Actb	3
Ncstn	2		Nos3	4		cFos	3
Ocln	2		Gpr6	3		Gjd2	3
Src1	2		Actb	2		Ldha	3
Tnfrsf1a	2		Gabrb1	2		Mapk1	3
Actb	1		Ldha	2		Cd34	2
cFos	1		Pdyn	2		Cxcr1	2
Gabrb1	1		Plaa	2		Gjb6	2
Gpr6	1		Tnfrsf1a	2		Icam1	2
Ldha	1		cFos	1		Kcnj10	2
Nos1	1		Gfap	1		Ncstn	2
Nos3	1		Icam1	1		Oprm1	2
Oprm1	1		Il6st	1		Plaa	2
Abcg2	0		Mapk1	1		Src1	2
Cxcr1	0		Oprm1	1		Abcg2	1
Gjb6	0		Sept11	1		Gfap	1
Maf	0		Cxcr1	0		Nos3	1
NeuN	0		Gjb6	0		Gapdh	0
Pdyn	0		NeuN	0		Il6st	0
Pecam1	0		Nos1	0		NeuN	0
Ptges3	0		Ptges3	0		Pdyn	0
Tlr2	0		Tnf	0		Tnfrsf1a	0

## Sheet: Microglia
Microglia
Placebo			Morphine			Withdrawal
Gene	# of edges		Gene	# of edges		Gene	# of edges
Acaca	25		Abcc1	16		Abcc1	8
Nit2	23		Cdh13	16		Cdh11	7
Gpr88	20		Mrpl48	16		Kcnip2	7
Cat	19		Acaca	15		Sept11	7
Cd200	19		Cd200	15		Slc1a1	7
Slc1a1	19		Cdh11	15		Acaca	6
Abcc1	17		Cat	14		Cd200	4
Icam1	17		Kcnip2	13		Ocln	4
Src1	17		Slc1a1	13		Cd34	3
Kcnip2	16		Kcnj10	12		Gpr6	3
Kcnj10	16		Tnfrsf1a	12		Grm5	3
Grm5	15		Cd34	11		Mrpl48	3
Tnfrsf1a	15		Gpx3	11		Tlr5	3
Cd34	14		Grm5	11		Tnf	3
Cdh11	14		Gapdh	10		Abcg2	2
Gabrb1	14		Gpr88	10		cFos	2
Pecam1	13		Nit2	9		Ncstn	2
Plaa	12		Cxcr1	7		Nos1	2
Cdh13	11		Gabrb1	7		Pecam1	2
Mapk1	11		Tlr5	6		Actb	1
Tlr2	11		Gpr6	6		Cat	1
Gfap	10		NeuN	6		Cxcr1	1
Abcg2	9		Plaa	6		Gfap	1
Ncstn	9		Sept11	6		Gpr88	1
Nos1	9		Src1	5		Gpx3	1
Sept11	9		Tlr2	5		Ldha	1
Gapdh	8		Abcg2	4		Mapk1	1
Gpx3	8		Icam1	4		Cdh13	0
Gjb6	7		cFos	3		Gabrb1	0
Il6st	6		Gjd2	3		Gapdh	0
Mrpl48	6		Il6st	3		Gjb6	0
NeuN	6		Mapk1	3		Gjd2	0
Gpr6	4		Ncstn	3		Icam1	0
cFos	3		Pdyn	3		Il6st	0
Gjd2	3		Gfap	2		Kcnj10	0
Nos3	3		Nos1	2		Maf	0
Ocln	3		Ocln	2		NeuN	0
Maf	2		Oprm1	2		Nit2	0
Oprm1	2		Pecam1	2		Nos3	0
Pdyn	2		Actb	1		Oprm1	0
Ptges3	2		Ldha	1		Pdyn	0
Tlr5	2		Maf	1		Plaa	0
Actb	1		Nos3	1		Ptges3	0
Cxcr1	1		Tnf	1		Src1	0
Ldha	1		Gjb6	0		Tlr2	0
Tnf	0		Ptges3	0		Tnfrsf1a	0

## Sheet: Astrocytes
Astrocytes
Placebo			Morphine			Withdrawal
Gene	# of edges		Gene	# of edges		Gene	# of edges
Slc1a1	15		Cdh11	13		Cd34	33
Cd200	14		Slc1a1	12		Cd200	31
Acaca	13		Cd200	11		Cdh11	31
Nit2	13		Kcnip2	11		NeuN	30
Kcnip2	12		Acaca	10		Icam1	29
Cat	11		Cdh13	10		Acaca	28
Tnfrsf1a	11		Abcc1	8		Src1	27
Abcc1	10		Cat	8		Abcc1	26
Cdh11	10		Gapdh	8		cFos	26
Gpx3	10		Kcnj10	7		Nos1	26
Cd34	9		Grm5	6		Nos3	26
Gpr88	9		Sept11	6		Gjd2	25
Oprm1	8		Gpr88	4		Kcnip2	25
Cdh13	7		Ocln	4		Slc1a1	25
Grm5	7		Pdyn	4		Tnfrsf1a	25
Gapdh	5		Gpx3	3		Gpr6	24
Kcnj10	5		Nos3	3		Ocln	24
Ncstn	5		Src1	3		Maf	23
Gjd2	4		Actb	2		Plaa	23
Gfap	3		Gfap	2		Gabrb1	21
Gjb6	3		Gjd2	2		Mapk1	21
NeuN	3		Ldha	2		Nit2	20
Ocln	3		Gjb6	1		Sept11	20
Src1	3		Gpr6	1		Tlr5	20
Gpr6	2		Il6st	1		Abcg2	19
Maf	2		Mrpl48	1		Pecam1	19
Pecam1	2		NeuN	1		Tlr2	19
Plaa	2		Tlr5	1		Tnf	18
Sept11	2		Tnfrsf1a	1		Oprm1	17
Tlr5	2		Abcg2	0		Gjb6	16
Mapk1	2		Cd34	0		Gpr88	16
Abcg2	1		cFos	0		Gpx3	16
Actb	1		Cxcr1	0		Cat	15
cFos	1		Gabrb1	0		Cdh13	15
Il6st	1		Icam1	0		Cxcr1	14
Ldha	1		Maf	0		Grm5	14
Mrpl48	1		Ncstn	0		Mrpl48	12
Nos3	1		Nit2	0		Gapdh	10
Cxcr1	0		Nos1	0		Kcnj10	9
Gabrb1	0		Oprm1	0		Gfap	8
Icam1	0		Pecam1	0		Ncstn	8
Nos1	0		Plaa	0		Actb	7
Ptges3	0		Ptges3	0		Ldha	7
Tlr2	0		Tlr2	0		Pdyn	7
Tnf	0		Tnf	0		Il6st	6
Pdyn	0		Mapk1	0		Ptges3	5

## Sheet: Top 8
Neurons
Placebo			Morphine			Withdrawal
Gene	# of edges		Gene	# of edges		Gene	# of edges
Acaca	13		Cat	16		Slc1a1	12
Cd200	12		Nit2	16		Acaca	11
Slc1a1	12		Ocln	16		Mrpl48	11
Abcc1	11		Slc1a1	16		Nos1	11
Cdh11	10		Cd200	15		Cd200	10
Gpr88	9		Gpx3	15		Cat	8
Cat	8		Acaca	14		Cdh11	8
Kcnip2	8		Abcc1	14		Gpr6	8
Microglia
Placebo			Morphine			Withdrawal
Gene	# of edges		Gene	# of edges		Gene	# of edges
Acaca	25		Abcc1	16		Abcc1	8
Nit2	23		Cdh13	16		Cdh11	7
Gpr88	20		Mrpl48	16		Kcnip2	7
Cat	19		Acaca	15		Sept11	7
Cd200	19		Cd200	15		Slc1a1	7
Slc1a1	19		Cdh11	15		Acaca	6
Abcc1	17		Cat	14		Cd200	4
Icam1	17		Kcnip2	13		Ocln	4
Astrocytes
Placebo			Morphine			Withdrawal
Gene	# of edges		Gene	# of edges		Gene	# of edges
Slc1a1	15		Cdh11	13		Cd34	33
Cd200	14		Slc1a1	12		Cd200	31
Acaca	13		Cd200	11		Cdh11	31
Nit2	13		Kcnip2	11		NeuN	30
Kcnip2	12		Acaca	10		Icam1	29
Cat	11		Cdh13	10		Acaca	28
Tnfrsf1a	11		Abcc1	8		Src1	27
Abcc1	10		Cat	8		Abcc1	26

## Sheet: Delta_N
Neurons										ABSOLUTE DIFFERENCE in EDGE NUMBERS																				DIRECTIONAL DIFFERENCE in EDGE NUMBERS
Placebo			Morphine			Withdrawal				Alphabetical										Sorted by Edge										Alphabetical										Sorted by Edge
Gene	# of edges		Gene	# of edges		Gene	# of edges			M-P			W-P			W-M				M-P			W-P			W-M				M-P			W-P			W-M				M-P			W-P			W-M
Abcc1	11		Abcc1	14		Abcc1	4			Abcc1	3		Abcc1	7		Abcc1	10			Ocln	14		Nos1	10		Gapdh	12			Abcc1	3		Abcc1	-7		Abcc1	-10			Ocln	14		Nos1	10		Nos1	11
Abcg2	0		Abcg2	4		Abcg2	1			Abcg2	4		Abcg2	1		Abcg2	3			Nit2	12		Abcc1	7		Gpx3	11			Abcg2	4		Abcg2	1		Abcg2	-3			Nit2	12		Gpr6	7		Tnf	8
Acaca	13		Acaca	14		Acaca	11			Acaca	1		Acaca	2		Acaca	3			Cat	8		Gpr6	7		Nos1	11			Acaca	1		Acaca	-2		Acaca	-3			Cat	8		Ptges3	7		Ptges3	7
Actb	1		Actb	2		Actb	3			Actb	1		Actb	2		Actb	1			Gpx3	8		Ptges3	7		Ocln	11			Actb	1		Actb	2		Actb	1			Gpx3	8		Maf	6		Gpr6	5
Cat	8		Cat	16		Cat	8			Cat	8		Cat	0		Cat	8			Gapdh	7		Kcnj10	6		Abcc1	10			Cat	8		Cat	0		Cat	-8			Gapdh	7		Mrpl48	6		Sept11	3
Cd200	12		Cd200	15		Cd200	10			Cd200	3		Cd200	2		Cd200	5			Src1	7		Maf	6		Cat	8			Cd200	3		Cd200	-2		Cd200	-5			Src1	7		Pecam1	6		cFos	2
Cd34	3		Cd34	8		Cd34	2			Cd34	5		Cd34	1		Cd34	6			Cdh13	6		Mrpl48	6		Grm5	8			Cd34	5		Cd34	-1		Cd34	-6			Cdh13	6		Tlr2	5		Cxcr1	2
Cdh11	10		Cdh11	14		Cdh11	8			Cdh11	4		Cdh11	2		Cdh11	6			Grm5	6		Pecam1	6		Nit2	8			Cdh11	4		Cdh11	-2		Cdh11	-6			Grm5	6		Tnf	5		Gabrb1	2
Cdh13	7		Cdh13	13		Cdh13	7			Cdh13	6		Cdh13	0		Cdh13	6			Sept11	6		Gapdh	5		Tnf	8			Cdh13	6		Cdh13	0		Cdh13	-6			Tlr2	6		Nit2	4		Gjb6	2
cFos	1		cFos	1		cFos	3			cFos	0		cFos	2		cFos	2			Tlr2	6		Tlr2	5		Ptges3	7			cFos	0		cFos	2		cFos	2			Tlr5	6		Tlr5	4		Maf	2
Cxcr1	0		Cxcr1	0		Cxcr1	2			Cxcr1	0		Cxcr1	2		Cxcr1	2			Tlr5	6		Tnf	5		Src1	7			Cxcr1	0		Cxcr1	2		Cxcr1	2			Cd34	5		Gabrb1	3		Mapk1	2
Gabrb1	1		Gabrb1	2		Gabrb1	4			Gabrb1	1		Gabrb1	3		Gabrb1	2			Cd34	5		Nit2	4		Cd34	6			Gabrb1	1		Gabrb1	3		Gabrb1	2			Kcnip2	5		Ocln	3		Mrpl48	2
Gapdh	5		Gapdh	12		Gapdh	0			Gapdh	7		Gapdh	5		Gapdh	12			Kcnip2	5		Tlr5	4		Cdh11	6			Gapdh	7		Gapdh	-5		Gapdh	-12			Pecam1	5		Actb	2		Actb	1
Gfap	4		Gfap	1		Gfap	1			Gfap	3		Gfap	3		Gfap	0			Pecam1	5		Gabrb1	3		Cdh13	6			Gfap	-3		Gfap	-3		Gfap	0			Abcg2	4		cFos	2		Icam1	1
Gjb6	0		Gjb6	0		Gjb6	2			Gjb6	0		Gjb6	2		Gjb6	2			Abcg2	4		Gfap	3		Kcnip2	6			Gjb6	0		Gjb6	2		Gjb6	2			Cdh11	4		Cxcr1	2		Ldha	1
Gjd2	4		Gjd2	8		Gjd2	3			Gjd2	4		Gjd2	1		Gjd2	5			Cdh11	4		Gpx3	3		Kcnj10	6			Gjd2	4		Gjd2	-1		Gjd2	-5			Gjd2	4		Gjb6	2		Oprm1	1
Gpr6	1		Gpr6	3		Gpr6	8			Gpr6	2		Gpr6	7		Gpr6	5			Gjd2	4		Ocln	3		Cd200	5			Gpr6	2		Gpr6	7		Gpr6	5			Maf	4		Ldha	2		Pecam1	1
Gpr88	9		Gpr88	12		Gpr88	8			Gpr88	3		Gpr88	1		Gpr88	4			Maf	4		Sept11	3		Gjd2	5			Gpr88	3		Gpr88	-1		Gpr88	-4			Mrpl48	4		Abcg2	1		Gfap	0
Gpx3	7		Gpx3	15		Gpx3	4			Gpx3	8		Gpx3	3		Gpx3	11			Mrpl48	4		Acaca	2		Gpr6	5			Gpx3	8		Gpx3	-3		Gpx3	-11			Slc1a1	4		Mapk1	1		NeuN	0
Grm5	7		Grm5	13		Grm5	5			Grm5	6		Grm5	2		Grm5	8			Slc1a1	4		Actb	2		Gpr88	4			Grm5	6		Grm5	-2		Grm5	-8			Abcc1	3		Oprm1	1		Plaa	0
Icam1	2		Icam1	1		Icam1	2			Icam1	1		Icam1	0		Icam1	1			Abcc1	3		Cd200	2		Slc1a1	4			Icam1	-1		Icam1	0		Icam1	1			Cd200	3		Cat	0		Il6st	-1
Il6st	2		Il6st	1		Il6st	0			Il6st	1		Il6st	2		Il6st	1			Cd200	3		Cdh11	2		Abcg2	3			Il6st	-1		Il6st	-2		Il6st	-1			Gpr88	3		Cdh13	0		Tlr2	-1
Kcnip2	8		Kcnip2	13		Kcnip2	7			Kcnip2	5		Kcnip2	1		Kcnip2	6			Gfap	3		cFos	2		Acaca	3			Kcnip2	5		Kcnip2	-1		Kcnip2	-6			Ncstn	3		Icam1	0		Pdyn	-2
Kcnj10	8		Kcnj10	8		Kcnj10	2			Kcnj10	0		Kcnj10	6		Kcnj10	6			Gpr88	3		Cxcr1	2		Ncstn	3			Kcnj10	0		Kcnj10	-6		Kcnj10	-6			Nos3	3		Ncstn	0		Tlr5	-2
Ldha	1		Ldha	2		Ldha	3			Ldha	1		Ldha	2		Ldha	1			Ncstn	3		Gjb6	2		Nos3	3			Ldha	1		Ldha	2		Ldha	1			Gpr6	2		NeuN	0		Tnfrsf1a	-2
Maf	0		Maf	4		Maf	6			Maf	4		Maf	6		Maf	2			Nos3	3		Grm5	2		Sept11	3			Maf	4		Maf	6		Maf	2			Pdyn	2		Nos3	0		Abcg2	-3
Mapk1	2		Mapk1	1		Mapk1	3			Mapk1	1		Mapk1	1		Mapk1	2			Tnf	3		Il6st	2		cFos	2			Mapk1	-1		Mapk1	1		Mapk1	2			Acaca	1		Pdyn	0		Acaca	-3
Mrpl48	5		Mrpl48	9		Mrpl48	11			Mrpl48	4		Mrpl48	6		Mrpl48	2			Gpr6	2		Ldha	2		Cxcr1	2			Mrpl48	4		Mrpl48	6		Mrpl48	2			Actb	1		Slc1a1	0		Ncstn	-3
Ncstn	2		Ncstn	5		Ncstn	2			Ncstn	3		Ncstn	0		Ncstn	3			Pdyn	2		Plaa	2		Gabrb1	2			Ncstn	3		Ncstn	0		Ncstn	-3			Gabrb1	1		Src1	0		Nos3	-3
NeuN	0		NeuN	0		NeuN	0			NeuN	0		NeuN	0		NeuN	0			Plaa	2		Tnfrsf1a	2		Gjb6	2			NeuN	0		NeuN	0		NeuN	0			Ldha	1		Cd34	-1		Gpr88	-4
Nit2	4		Nit2	16		Nit2	8			Nit2	12		Nit2	4		Nit2	8			Acaca	1		Abcg2	1		Maf	2			Nit2	12		Nit2	4		Nit2	-8			cFos	0		Gjd2	-1		Slc1a1	-4
Nos1	1		Nos1	0		Nos1	11			Nos1	1		Nos1	10		Nos1	11			Actb	1		Cd34	1		Mapk1	2			Nos1	-1		Nos1	10		Nos1	11			Cxcr1	0		Gpr88	-1		Cd200	-5
Nos3	1		Nos3	4		Nos3	1			Nos3	3		Nos3	0		Nos3	3			Gabrb1	1		Gjd2	1		Mrpl48	2			Nos3	3		Nos3	0		Nos3	-3			Gjb6	0		Kcnip2	-1		Gjd2	-5
Ocln	2		Ocln	16		Ocln	5			Ocln	14		Ocln	3		Ocln	11			Icam1	1		Gpr88	1		Pdyn	2			Ocln	14		Ocln	3		Ocln	-11			Kcnj10	0		Acaca	-2		Cd34	-6
Oprm1	1		Oprm1	1		Oprm1	2			Oprm1	0		Oprm1	1		Oprm1	1			Il6st	1		Kcnip2	1		Tlr5	2			Oprm1	0		Oprm1	1		Oprm1	1			NeuN	0		Cd200	-2		Cdh11	-6
Pdyn	0		Pdyn	2		Pdyn	0			Pdyn	2		Pdyn	0		Pdyn	2			Ldha	1		Mapk1	1		Tnfrsf1a	2			Pdyn	2		Pdyn	0		Pdyn	-2			Oprm1	0		Cdh11	-2		Cdh13	-6
Pecam1	0		Pecam1	5		Pecam1	6			Pecam1	5		Pecam1	6		Pecam1	1			Mapk1	1		Oprm1	1		Actb	1			Pecam1	5		Pecam1	6		Pecam1	1			Ptges3	0		Grm5	-2		Kcnip2	-6
Plaa	4		Plaa	2		Plaa	2			Plaa	2		Plaa	2		Plaa	0			Nos1	1		Cat	0		Icam1	1			Plaa	-2		Plaa	-2		Plaa	0			Tnfrsf1a	0		Il6st	-2		Kcnj10	-6
Ptges3	0		Ptges3	0		Ptges3	7			Ptges3	0		Ptges3	7		Ptges3	7			cFos	0		Cdh13	0		Il6st	1			Ptges3	0		Ptges3	7		Ptges3	7			Icam1	-1		Plaa	-2		Src1	-7
Sept11	7		Sept11	1		Sept11	4			Sept11	6		Sept11	3		Sept11	3			Cxcr1	0		Icam1	0		Ldha	1			Sept11	-6		Sept11	-3		Sept11	3			Il6st	-1		Tnfrsf1a	-2		Cat	-8
Slc1a1	12		Slc1a1	16		Slc1a1	12			Slc1a1	4		Slc1a1	0		Slc1a1	4			Gjb6	0		Ncstn	0		Oprm1	1			Slc1a1	4		Slc1a1	0		Slc1a1	-4			Mapk1	-1		Gfap	-3		Grm5	-8
Src1	2		Src1	9		Src1	2			Src1	7		Src1	0		Src1	7			Kcnj10	0		NeuN	0		Pecam1	1			Src1	7		Src1	0		Src1	-7			Nos1	-1		Gpx3	-3		Nit2	-8
Tlr2	0		Tlr2	6		Tlr2	5			Tlr2	6		Tlr2	5		Tlr2	1			NeuN	0		Nos3	0		Tlr2	1			Tlr2	6		Tlr2	5		Tlr2	-1			Plaa	-2		Sept11	-3		Abcc1	-10
Tlr5	3		Tlr5	9		Tlr5	7			Tlr5	6		Tlr5	4		Tlr5	2			Oprm1	0		Pdyn	0		Gfap	0			Tlr5	6		Tlr5	4		Tlr5	-2			Gfap	-3		Gapdh	-5		Gpx3	-11
Tnf	3		Tnf	0		Tnf	8			Tnf	3		Tnf	5		Tnf	8			Ptges3	0		Slc1a1	0		NeuN	0			Tnf	-3		Tnf	5		Tnf	8			Tnf	-3		Kcnj10	-6		Ocln	-11
Tnfrsf1a	2		Tnfrsf1a	2		Tnfrsf1a	0			Tnfrsf1a	0		Tnfrsf1a	2		Tnfrsf1a	2			Tnfrsf1a	0		Src1	0		Plaa	0			Tnfrsf1a	0		Tnfrsf1a	-2		Tnfrsf1a	-2			Sept11	-6		Abcc1	-7		Gapdh	-12

## Sheet: Delta_M
Microglia										ABSOLUTE																				DIRECTION
Placebo			Morphine			Withdrawal				Alphabetical										Sorted by Edge										Alphabetical										Sorted by Edge
Gene	# of edges		Gene	# of edges		Gene	# of edges			M-P			W-P			W-M				M-P			W-P			W-M				M-P			W-P			W-M				M-P			W-P			W-M
Acaca	25		Abcc1	16		Abcc1	8			Abcc1	9		Abcc1	17		Abcc1	8			Nit2	14		Nit2	23		Cdh13	16			Abcc1	-9		Abcc1	-17		Abcc1	-8			Mrpl48	10		Tnf	3		Ocln	2
Abcc1	17		Abcg2	4		Abcg2	2			Abcg2	13		Abcg2	15		Abcg2	2			Abcg2	13		Gpr88	19		Cat	13			Abcg2	-13		Abcg2	-15		Abcg2	-2			Acaca	6		Ocln	1		Tnf	2
Abcg2	9		Acaca	15		Acaca	6			Acaca	6		Acaca	3		Acaca	9			Icam1	13		Cat	18		Mrpl48	13			Acaca	6		Acaca	-3		Acaca	-9			Cxcr1	6		Tlr5	1		Sept11	1
Actb	1		Actb	1		Actb	1			Actb	0		Actb	0		Actb	0			Src1	12		Abcc1	17		Kcnj10	12			Actb	0		Actb	0		Actb	0			Cdh13	5		Actb	0		Actb	0
Cat	19		Cat	14		Cat	1			Cat	5		Cat	18		Cat	13			Pecam1	11		Icam1	17		Tnfrsf1a	12			Cat	-5		Cat	-18		Cat	-13			Tlr5	4		Cxcr1	0		Gjb6	0
Cd200	19		Cd200	15		Cd200	4			Cd200	4		Cd200	15		Cd200	11			Gpr88	10		Src1	17		Cd200	11			Cd200	-4		Cd200	-15		Cd200	-11			Gpx3	3		Ldha	0		Ldha	0
Cd34	14		Cd34	11		Cd34	3			Cd34	3		Cd34	11		Cd34	8			Mrpl48	10		Kcnj10	16		Gapdh	10			Cd34	-3		Cd34	-11		Cd34	-8			Gapdh	2		cFos	-1		Nos1	0
Cdh11	14		Cdh11	15		Cdh11	7			Cdh11	1		Cdh11	7		Cdh11	8			Abcc1	9		Abcg2	15		Gpx3	10			Cdh11	1		Cdh11	-7		Cdh11	-8			Gpr6	2		Gpr6	-1		Pecam1	0
Cdh13	11		Cdh13	16		Cdh13	0			Cdh13	5		Cdh13	11		Cdh13	16			Gfap	8		Cd200	15		Acaca	9			Cdh13	5		Cdh13	-11		Cdh13	-16			Cdh11	1		Maf	-2		Ptges3	0
cFos	3		cFos	3		cFos	2			cFos	0		cFos	1		cFos	1			Mapk1	8		Tnfrsf1a	15		Gpr88	9			cFos	0		cFos	-1		cFos	-1			Pdyn	1		Oprm1	-2		cFos	-1
Cxcr1	1		Cxcr1	7		Cxcr1	1			Cxcr1	6		Cxcr1	0		Cxcr1	6			Gabrb1	7		Gabrb1	14		Nit2	9			Cxcr1	6		Cxcr1	0		Cxcr1	-6			Tnf	1		Pdyn	-2		Gfap	-1
Gabrb1	14		Gabrb1	7		Gabrb1	0			Gabrb1	7		Gabrb1	14		Gabrb1	7			Gjb6	7		Grm5	12		Abcc1	8			Gabrb1	-7		Gabrb1	-14		Gabrb1	-7			Actb	0		Ptges3	-2		Maf	-1
Gapdh	8		Gapdh	10		Gapdh	0			Gapdh	2		Gapdh	8		Gapdh	10			Nos1	7		Plaa	12		Cd34	8			Gapdh	2		Gapdh	-8		Gapdh	-10			cFos	0		Sept11	-2		Ncstn	-1
Gfap	10		Gfap	2		Gfap	1			Gfap	8		Gfap	9		Gfap	1			Acaca	6		Slc1a1	12		Cdh11	8			Gfap	-8		Gfap	-9		Gfap	-1			Gjd2	0		Acaca	-3		Nos3	-1
Gjb6	7		Gjb6	0		Gjb6	0			Gjb6	7		Gjb6	7		Gjb6	0			Cxcr1	6		Cd34	11		Grm5	8			Gjb6	-7		Gjb6	-7		Gjb6	0			Ldha	0		Gjd2	-3		Abcg2	-2
Gjd2	3		Gjd2	3		Gjd2	0			Gjd2	0		Gjd2	3		Gjd2	3			Ncstn	6		Cdh13	11		Gabrb1	7			Gjd2	0		Gjd2	-3		Gjd2	-3			NeuN	0		Mrpl48	-3		Mapk1	-2
Gpr6	4		Gpr6	6		Gpr6	3			Gpr6	2		Gpr6	1		Gpr6	3			Plaa	6		Pecam1	11		Cxcr1	6			Gpr6	2		Gpr6	-1		Gpr6	-3			Oprm1	0		Nos3	-3		Oprm1	-2
Gpr88	20		Gpr88	10		Gpr88	1			Gpr88	10		Gpr88	19		Gpr88	9			Slc1a1	6		Tlr2	11		Kcnip2	6			Gpr88	-10		Gpr88	-19		Gpr88	-9			Maf	-1		Il6st	-6		Gjd2	-3
Gpx3	8		Gpx3	11		Gpx3	1			Gpx3	3		Gpx3	7		Gpx3	10			Tlr2	6		Mapk1	10		NeuN	6			Gpx3	3		Gpx3	-7		Gpx3	-10			Ocln	-1		NeuN	-6		Gpr6	-3
Grm5	15		Grm5	11		Grm5	3			Grm5	4		Grm5	12		Grm5	8			Cat	5		Gfap	9		Plaa	6			Grm5	-4		Grm5	-12		Grm5	-8			Nos3	-2		Cdh11	-7		Il6st	-3
Icam1	17		Icam1	4		Icam1	0			Icam1	13		Icam1	17		Icam1	4			Cdh13	5		Kcnip2	9		Slc1a1	6			Icam1	-13		Icam1	-17		Icam1	-4			Ptges3	-2		Gjb6	-7		Pdyn	-3
Il6st	6		Il6st	3		Il6st	0			Il6st	3		Il6st	6		Il6st	3			Cd200	4		Gapdh	8		Src1	5			Il6st	-3		Il6st	-6		Il6st	-3			Cd34	-3		Gpx3	-7		Tlr5	-3
Kcnip2	16		Kcnip2	13		Kcnip2	7			Kcnip2	3		Kcnip2	9		Kcnip2	6			Grm5	4		Cdh11	7		Tlr2	5			Kcnip2	-3		Kcnip2	-9		Kcnip2	-6			Il6st	-3		Ncstn	-7		Icam1	-4
Kcnj10	16		Kcnj10	12		Kcnj10	0			Kcnj10	4		Kcnj10	16		Kcnj10	12			Kcnj10	4		Gjb6	7		Icam1	4			Kcnj10	-4		Kcnj10	-16		Kcnj10	-12			Kcnip2	-3		Nos1	-7		Src1	-5
Ldha	1		Ldha	1		Ldha	1			Ldha	0		Ldha	0		Ldha	0			Tlr5	4		Gpx3	7		Gjd2	3			Ldha	0		Ldha	0		Ldha	0			Sept11	-3		Gapdh	-8		Tlr2	-5
Maf	2		Maf	1		Maf	0			Maf	1		Maf	2		Maf	1			Cd34	3		Ncstn	7		Gpr6	3			Maf	-1		Maf	-2		Maf	-1			Tnfrsf1a	-3		Gfap	-9		Cxcr1	-6
Mapk1	11		Mapk1	3		Mapk1	1			Mapk1	8		Mapk1	10		Mapk1	2			Gpx3	3		Nos1	7		Il6st	3			Mapk1	-8		Mapk1	-10		Mapk1	-2			Cd200	-4		Kcnip2	-9		Kcnip2	-6
Mrpl48	6		Mrpl48	16		Mrpl48	3			Mrpl48	10		Mrpl48	3		Mrpl48	13			Il6st	3		Il6st	6		Pdyn	3			Mrpl48	10		Mrpl48	-3		Mrpl48	-13			Grm5	-4		Mapk1	-10		NeuN	-6
Ncstn	9		Ncstn	3		Ncstn	2			Ncstn	6		Ncstn	7		Ncstn	1			Kcnip2	3		NeuN	6		Tlr5	3			Ncstn	-6		Ncstn	-7		Ncstn	-1			Kcnj10	-4		Cd34	-11		Plaa	-6
NeuN	6		NeuN	6		NeuN	0			NeuN	0		NeuN	6		NeuN	6			Sept11	3		Acaca	3		Abcg2	2			NeuN	0		NeuN	-6		NeuN	-6			Cat	-5		Cdh13	-11		Slc1a1	-6
Nit2	23		Nit2	9		Nit2	0			Nit2	14		Nit2	23		Nit2	9			Tnfrsf1a	3		Gjd2	3		Mapk1	2			Nit2	-14		Nit2	-23		Nit2	-9			Ncstn	-6		Pecam1	-11		Gabrb1	-7
Nos1	9		Nos1	2		Nos1	2			Nos1	7		Nos1	7		Nos1	0			Gapdh	2		Mrpl48	3		Ocln	2			Nos1	-7		Nos1	-7		Nos1	0			Plaa	-6		Tlr2	-11		Abcc1	-8
Nos3	3		Nos3	1		Nos3	0			Nos3	2		Nos3	3		Nos3	1			Gpr6	2		Nos3	3		Oprm1	2			Nos3	-2		Nos3	-3		Nos3	-1			Slc1a1	-6		Grm5	-12		Cd34	-8
Ocln	3		Ocln	2		Ocln	4			Ocln	1		Ocln	1		Ocln	2			Nos3	2		Tnf	3		Tnf	2			Ocln	-1		Ocln	1		Ocln	2			Tlr2	-6		Plaa	-12		Cdh11	-8
Oprm1	2		Oprm1	2		Oprm1	0			Oprm1	0		Oprm1	2		Oprm1	2			Ptges3	2		Maf	2		cFos	1			Oprm1	0		Oprm1	-2		Oprm1	-2			Gabrb1	-7		Slc1a1	-12		Grm5	-8
Pdyn	2		Pdyn	3		Pdyn	0			Pdyn	1		Pdyn	2		Pdyn	3			Cdh11	1		Oprm1	2		Gfap	1			Pdyn	1		Pdyn	-2		Pdyn	-3			Gjb6	-7		Gabrb1	-14		Acaca	-9
Pecam1	13		Pecam1	2		Pecam1	2			Pecam1	11		Pecam1	11		Pecam1	0			Maf	1		Pdyn	2		Maf	1			Pecam1	-11		Pecam1	-11		Pecam1	0			Nos1	-7		Abcg2	-15		Gpr88	-9
Plaa	12		Plaa	6		Plaa	0			Plaa	6		Plaa	12		Plaa	6			Ocln	1		Ptges3	2		Ncstn	1			Plaa	-6		Plaa	-12		Plaa	-6			Gfap	-8		Cd200	-15		Nit2	-9
Ptges3	2		Ptges3	0		Ptges3	0			Ptges3	2		Ptges3	2		Ptges3	0			Pdyn	1		Sept11	2		Nos3	1			Ptges3	-2		Ptges3	-2		Ptges3	0			Mapk1	-8		Tnfrsf1a	-15		Gapdh	-10
Sept11	9		Sept11	6		Sept11	7			Sept11	3		Sept11	2		Sept11	1			Tnf	1		cFos	1		Sept11	1			Sept11	-3		Sept11	-2		Sept11	1			Abcc1	-9		Kcnj10	-16		Gpx3	-10
Slc1a1	19		Slc1a1	13		Slc1a1	7			Slc1a1	6		Slc1a1	12		Slc1a1	6			Actb	0		Gpr6	1		Actb	0			Slc1a1	-6		Slc1a1	-12		Slc1a1	-6			Gpr88	-10		Abcc1	-17		Cd200	-11
Src1	17		Src1	5		Src1	0			Src1	12		Src1	17		Src1	5			cFos	0		Ocln	1		Gjb6	0			Src1	-12		Src1	-17		Src1	-5			Pecam1	-11		Icam1	-17		Kcnj10	-12
Tlr2	11		Tlr2	5		Tlr2	0			Tlr2	6		Tlr2	11		Tlr2	5			Gjd2	0		Tlr5	1		Ldha	0			Tlr2	-6		Tlr2	-11		Tlr2	-5			Src1	-12		Src1	-17		Tnfrsf1a	-12
Tlr5	2		Tlr5	6		Tlr5	3			Tlr5	4		Tlr5	1		Tlr5	3			Ldha	0		Actb	0		Nos1	0			Tlr5	4		Tlr5	1		Tlr5	-3			Abcg2	-13		Cat	-18		Cat	-13
Tnf	0		Tnf	1		Tnf	3			Tnf	1		Tnf	3		Tnf	2			NeuN	0		Cxcr1	0		Pecam1	0			Tnf	1		Tnf	3		Tnf	2			Icam1	-13		Gpr88	-19		Mrpl48	-13
Tnfrsf1a	15		Tnfrsf1a	12		Tnfrsf1a	0			Tnfrsf1a	3		Tnfrsf1a	15		Tnfrsf1a	12			Oprm1	0		Ldha	0		Ptges3	0			Tnfrsf1a	-3		Tnfrsf1a	-15		Tnfrsf1a	-12			Nit2	-14		Nit2	-23		Cdh13	-16

## Sheet: Delta_A
Astrocytes										ABSOLUTE																				DIRECTION
Placebo			Morphine			Withdrawal				Alphabetical										Sorted by Edge										Alphabetical										Sorted by Edge
Gene	# of edges		Gene	# of edges		Gene	# of edges			M-P			W-P			W-M				M-P			W-P			W-M				M-P			W-P			W-M				M-P			W-P			W-M
Abcc1	10		Abcc1	8		Abcc1	26			Abcc1	2		Abcc1	16		Abcc1	18			Nit2	13		Icam1	29		Cd34	33			Abcc1	-2		Abcc1	16		Abcc1	18			Pdyn	4		Icam1	29		Cd34	33
Abcg2	1		Abcg2	0		Abcg2	19			Abcg2	1		Abcg2	18		Abcg2	19			Tnfrsf1a	10		NeuN	27		Icam1	29			Abcg2	-1		Abcg2	18		Abcg2	19			Sept11	4		NeuN	27		Icam1	29
Acaca	13		Acaca	10		Acaca	28			Acaca	3		Acaca	15		Acaca	18			Cd34	9		Nos1	26		NeuN	29			Acaca	-3		Acaca	15		Acaca	18			Cdh11	3		Nos1	26		NeuN	29
Actb	1		Actb	2		Actb	7			Actb	1		Actb	6		Actb	5			Oprm1	8		cFos	25		cFos	26			Actb	1		Actb	6		Actb	5			Cdh13	3		cFos	25		cFos	26
Cat	11		Cat	8		Cat	15			Cat	3		Cat	4		Cat	7			Gpx3	7		Nos3	25		Nos1	26			Cat	-3		Cat	4		Cat	7			Gapdh	3		Nos3	25		Nos1	26
Cd200	14		Cd200	11		Cd200	31			Cd200	3		Cd200	17		Cd200	20			Gpr88	5		Cd34	24		Src1	24			Cd200	-3		Cd200	17		Cd200	20			Kcnj10	2		Cd34	24		Src1	24
Cd34	9		Cd34	0		Cd34	33			Cd34	9		Cd34	24		Cd34	33			Ncstn	5		Src1	24		Tnfrsf1a	24			Cd34	-9		Cd34	24		Cd34	33			Nos3	2		Src1	24		Tnfrsf1a	24
Cdh11	10		Cdh11	13		Cdh11	31			Cdh11	3		Cdh11	21		Cdh11	18			Pdyn	4		Gpr6	22		Gjd2	23			Cdh11	3		Cdh11	21		Cdh11	18			Actb	1		Gpr6	22		Gjd2	23
Cdh13	7		Cdh13	10		Cdh13	15			Cdh13	3		Cdh13	8		Cdh13	5			Sept11	4		Cdh11	21		Gpr6	23			Cdh13	3		Cdh13	8		Cdh13	5			Ldha	1		Cdh11	21		Gpr6	23
cFos	1		cFos	0		cFos	26			cFos	1		cFos	25		cFos	26			Acaca	3		Gabrb1	21		Maf	23			cFos	-1		cFos	25		cFos	26			Ocln	1		Gabrb1	21		Maf	23
Cxcr1	0		Cxcr1	0		Cxcr1	14			Cxcr1	0		Cxcr1	14		Cxcr1	14			Cat	3		Gjd2	21		Nos3	23			Cxcr1	0		Cxcr1	14		Cxcr1	14			Cxcr1	0		Gjd2	21		Nos3	23
Gabrb1	0		Gabrb1	0		Gabrb1	21			Gabrb1	0		Gabrb1	21		Gabrb1	21			Cd200	3		Maf	21		Plaa	23			Gabrb1	0		Gabrb1	21		Gabrb1	21			Gabrb1	0		Maf	21		Plaa	23
Gapdh	5		Gapdh	8		Gapdh	10			Gapdh	3		Gapdh	5		Gapdh	2			Cdh11	3		Ocln	21		Gabrb1	21			Gapdh	3		Gapdh	5		Gapdh	2			Icam1	0		Ocln	21		Gabrb1	21
Gfap	3		Gfap	2		Gfap	8			Gfap	1		Gfap	5		Gfap	6			Cdh13	3		Plaa	21		Mapk1	21			Gfap	-1		Gfap	5		Gfap	6			Il6st	0		Plaa	21		Mapk1	21
Gjb6	3		Gjb6	1		Gjb6	16			Gjb6	2		Gjb6	13		Gjb6	15			Gapdh	3		Mapk1	19		Cd200	20			Gjb6	-2		Gjb6	13		Gjb6	15			Mrpl48	0		Mapk1	19		Cd200	20
Gjd2	4		Gjd2	2		Gjd2	25			Gjd2	2		Gjd2	21		Gjd2	23			Slc1a1	3		Tlr2	19		Nit2	20			Gjd2	-2		Gjd2	21		Gjd2	23			Nos1	0		Tlr2	19		Nit2	20
Gpr6	2		Gpr6	1		Gpr6	24			Gpr6	1		Gpr6	22		Gpr6	23			Abcc1	2		Abcg2	18		Ocln	20			Gpr6	-1		Gpr6	22		Gpr6	23			Ptges3	0		Abcg2	18		Ocln	20
Gpr88	9		Gpr88	4		Gpr88	16			Gpr88	5		Gpr88	7		Gpr88	12			Gjb6	2		Sept11	18		Abcg2	19			Gpr88	-5		Gpr88	7		Gpr88	12			Src1	0		Sept11	18		Abcg2	19
Gpx3	10		Gpx3	3		Gpx3	16			Gpx3	7		Gpx3	6		Gpx3	13			Gjd2	2		Tlr5	18		Pecam1	19			Gpx3	-7		Gpx3	6		Gpx3	13			Tlr2	0		Tlr5	18		Pecam1	19
Grm5	7		Grm5	6		Grm5	14			Grm5	1		Grm5	7		Grm5	8			Kcnj10	2		Tnf	18		Tlr2	19			Grm5	-1		Grm5	7		Grm5	8			Tnf	0		Tnf	18		Tlr2	19
Icam1	0		Icam1	0		Icam1	29			Icam1	0		Icam1	29		Icam1	29			Maf	2		Cd200	17		Tlr5	19			Icam1	0		Icam1	29		Icam1	29			Abcg2	-1		Cd200	17		Tlr5	19
Il6st	1		Il6st	1		Il6st	6			Il6st	0		Il6st	5		Il6st	5			Mapk1	2		Pecam1	17		Abcc1	18			Il6st	0		Il6st	5		Il6st	5			cFos	-1		Pecam1	17		Abcc1	18
Kcnip2	12		Kcnip2	11		Kcnip2	25			Kcnip2	1		Kcnip2	13		Kcnip2	14			NeuN	2		Abcc1	16		Acaca	18			Kcnip2	-1		Kcnip2	13		Kcnip2	14			Gfap	-1		Abcc1	16		Acaca	18
Kcnj10	5		Kcnj10	7		Kcnj10	9			Kcnj10	2		Kcnj10	4		Kcnj10	2			Nos3	2		Acaca	15		Cdh11	18			Kcnj10	2		Kcnj10	4		Kcnj10	2			Gpr6	-1		Acaca	15		Cdh11	18
Ldha	1		Ldha	2		Ldha	7			Ldha	1		Ldha	6		Ldha	5			Pecam1	2		Cxcr1	14		Tnf	18			Ldha	1		Ldha	6		Ldha	5			Grm5	-1		Cxcr1	14		Tnf	18
Maf	2		Maf	0		Maf	23			Maf	2		Maf	21		Maf	23			Plaa	2		Tnfrsf1a	14		Oprm1	17			Maf	-2		Maf	21		Maf	23			Kcnip2	-1		Tnfrsf1a	14		Oprm1	17
Mapk1	2		Mapk1	0		Mapk1	21			Mapk1	2		Mapk1	19		Mapk1	21			Abcg2	1		Gjb6	13		Gjb6	15			Mapk1	-2		Mapk1	19		Mapk1	21			Tlr5	-1		Gjb6	13		Gjb6	15
Mrpl48	1		Mrpl48	1		Mrpl48	12			Mrpl48	0		Mrpl48	11		Mrpl48	11			Actb	1		Kcnip2	13		Cxcr1	14			Mrpl48	0		Mrpl48	11		Mrpl48	11			Abcc1	-2		Kcnip2	13		Cxcr1	14
Ncstn	5		Ncstn	0		Ncstn	8			Ncstn	5		Ncstn	3		Ncstn	8			cFos	1		Mrpl48	11		Kcnip2	14			Ncstn	-5		Ncstn	3		Ncstn	8			Gjb6	-2		Mrpl48	11		Kcnip2	14
NeuN	3		NeuN	1		NeuN	30			NeuN	2		NeuN	27		NeuN	29			Gfap	1		Slc1a1	10		Sept11	14			NeuN	-2		NeuN	27		NeuN	29			Gjd2	-2		Slc1a1	10		Sept11	14
Nit2	13		Nit2	0		Nit2	20			Nit2	13		Nit2	7		Nit2	20			Gpr6	1		Oprm1	9		Gpx3	13			Nit2	-13		Nit2	7		Nit2	20			Maf	-2		Oprm1	9		Gpx3	13
Nos1	0		Nos1	0		Nos1	26			Nos1	0		Nos1	26		Nos1	26			Grm5	1		Cdh13	8		Slc1a1	13			Nos1	0		Nos1	26		Nos1	26			Mapk1	-2		Cdh13	8		Slc1a1	13
Nos3	1		Nos3	3		Nos3	26			Nos3	2		Nos3	25		Nos3	23			Kcnip2	1		Gpr88	7		Gpr88	12			Nos3	2		Nos3	25		Nos3	23			NeuN	-2		Gpr88	7		Gpr88	12
Ocln	3		Ocln	4		Ocln	24			Ocln	1		Ocln	21		Ocln	20			Ldha	1		Grm5	7		Mrpl48	11			Ocln	1		Ocln	21		Ocln	20			Pecam1	-2		Grm5	7		Mrpl48	11
Oprm1	8		Oprm1	0		Oprm1	17			Oprm1	8		Oprm1	9		Oprm1	17			Ocln	1		Nit2	7		Grm5	8			Oprm1	-8		Oprm1	9		Oprm1	17			Plaa	-2		Nit2	7		Grm5	8
Pdyn	0		Pdyn	4		Pdyn	7			Pdyn	4		Pdyn	7		Pdyn	3			Tlr5	1		Pdyn	7		Ncstn	8			Pdyn	4		Pdyn	7		Pdyn	3			Acaca	-3		Pdyn	7		Ncstn	8
Pecam1	2		Pecam1	0		Pecam1	19			Pecam1	2		Pecam1	17		Pecam1	19			Cxcr1	0		Actb	6		Cat	7			Pecam1	-2		Pecam1	17		Pecam1	19			Cat	-3		Actb	6		Cat	7
Plaa	2		Plaa	0		Plaa	23			Plaa	2		Plaa	21		Plaa	23			Gabrb1	0		Gpx3	6		Gfap	6			Plaa	-2		Plaa	21		Plaa	23			Cd200	-3		Gpx3	6		Gfap	6
Ptges3	0		Ptges3	0		Ptges3	5			Ptges3	0		Ptges3	5		Ptges3	5			Icam1	0		Ldha	6		Actb	5			Ptges3	0		Ptges3	5		Ptges3	5			Slc1a1	-3		Ldha	6		Actb	5
Sept11	2		Sept11	6		Sept11	20			Sept11	4		Sept11	18		Sept11	14			Il6st	0		Gapdh	5		Cdh13	5			Sept11	4		Sept11	18		Sept11	14			Gpr88	-5		Gapdh	5		Cdh13	5
Slc1a1	15		Slc1a1	12		Slc1a1	25			Slc1a1	3		Slc1a1	10		Slc1a1	13			Mrpl48	0		Gfap	5		Il6st	5			Slc1a1	-3		Slc1a1	10		Slc1a1	13			Ncstn	-5		Gfap	5		Il6st	5
Src1	3		Src1	3		Src1	27			Src1	0		Src1	24		Src1	24			Nos1	0		Il6st	5		Ldha	5			Src1	0		Src1	24		Src1	24			Gpx3	-7		Il6st	5		Ldha	5
Tlr2	0		Tlr2	0		Tlr2	19			Tlr2	0		Tlr2	19		Tlr2	19			Ptges3	0		Ptges3	5		Ptges3	5			Tlr2	0		Tlr2	19		Tlr2	19			Oprm1	-8		Ptges3	5		Ptges3	5
Tlr5	2		Tlr5	1		Tlr5	20			Tlr5	1		Tlr5	18		Tlr5	19			Src1	0		Cat	4		Pdyn	3			Tlr5	-1		Tlr5	18		Tlr5	19			Cd34	-9		Cat	4		Pdyn	3
Tnf	0		Tnf	0		Tnf	18			Tnf	0		Tnf	18		Tnf	18			Tlr2	0		Kcnj10	4		Gapdh	2			Tnf	0		Tnf	18		Tnf	18			Tnfrsf1a	-10		Kcnj10	4		Gapdh	2
Tnfrsf1a	11		Tnfrsf1a	1		Tnfrsf1a	25			Tnfrsf1a	10		Tnfrsf1a	14		Tnfrsf1a	24			Tnf	0		Ncstn	3		Kcnj10	2			Tnfrsf1a	-10		Tnfrsf1a	14		Tnfrsf1a	24			Nit2	-13		Ncstn	3		Kcnj10	2
