# Supplementary material for: Single-Cell Glia and Neuron Gene Expression in the Central Amygdala in Opioid Withdrawal Suggests Inflammation With Correlated Gut Dysbiosis
Source: Front Neurosci. 2019 Jul 3;13:665. doi: 10.3389/fnins.2019.00665 (PMC6619439; doi:10.3389/fnins.2019.00665)
Supplement: TABLE S6 — Nested ANOVA p-values. [file Table_6.XLSX]

## Sheet: All
	Neurons									Microglia									Astrocytes
Gene	Placebo vs. Morphine			Placebo vs. Withdrawal			Morphine vs. Withdrawal			Placebo vs. Morphine			Placebo vs. Withdrawal			Morphine vs. Withdrawal			Placebo vs. Morphine			Placebo vs. Withdrawal			Morphine vs. Withdrawal
	p-value	Increased		p-value	Increased		p-value	Increased		p-value	Increased		p-value	Increased		p-value	Increased		p-value	Increased		p-value	Increased		p-value	Increased
Abcc1	0.9	Placebo		0.5	Placebo		0.5	Morphine		0.72	Placebo		0.13	Placebo		0.07	Morphine		0.9	Morphine		0.2	Withdrawal		0.2	Withdrawal
Abcg2	0.7	Placebo		0.5	Withdrawal		0.3	Withdrawal		0.8	Morphine		0.4	Withdrawal		0.5	Withdrawal		0.84	Placebo		0.09	Withdrawal		0.06	Withdrawal
Acaca	1	NA		0.8	Placebo		0.8	Morphine		0.8	Placebo		0.5	Placebo		0.6	Morphine		0.8	Placebo		0.4	Withdrawal		0.2	Withdrawal
Actb	0.4	Placebo		0.5	Placebo		0.9	Morphine		0.5	Morphine		1	NA		0.5	Morphine		0.7	Morphine		0.8	Placebo		1	NA
Cat	0.9	Placebo		0.2	Placebo		0.2	Morphine		0.72	Placebo		0.13	Placebo		0.07	Morphine		0.9	Placebo		0.2	Placebo		0.2	Morphine
Cd200	1	NA		0.5	Placebo		0.4	Withdrawal		0.9	Placebo		0.2	Placebo		0.3	Morphine		1	NA		0.6	Withdrawal		0.6	Withdrawal
Cd34	0.8	Placebo		0.6	Withdrawal		0.4	Withdrawal		0.5	Morphine		0.6	Placebo		0.9	Morphine		0.98	Morphine		0.06	Withdrawal		0.06	Withdrawal
Cdh11	0.7	Placebo		0.8	Placebo		1	NA		0.9	Morphine		1	NA		0.8	Morphine		0.9	Placebo		0.6	Withdrawal		0.6	Withdrawal
Cdh13	0.9	Placebo		0.1	Placebo		0.1	Morphine		0.74	Placebo		0.05	Placebo		0.08	Morphine		0.6	Placebo		0.7	Placebo		0.9	Withdrawal
cFos	0.38	Placebo		0.29	Withdrawal		0.09	Withdrawal		0.7	Morphine		0.2	Withdrawal		0.3	Withdrawal		0.165	Placebo		0.041	Withdrawal		0.008	Withdrawal
Cxcr1	0.3	Placebo		0.6	Placebo		0.6	Withdrawal		0.14	Morphine		0.46	Placebo		0.04	Morphine		0.6	Placebo		0.9	Withdrawal		0.5	Withdrawal
Gabrb1	0.8	Placebo		0.3	Placebo		0.2	Morphine		0.42	Placebo		0.02	Placebo		0.08	Morphine		0.6	Placebo		0.8	Withdrawal		0.4	Withdrawal
Gfap	0.5	Morphine		0.2	Withdrawal		0.3	Withdrawal		0.31	Morphine		0.08	Withdrawal		0.39	Withdrawal		0.8	Placebo		0.9	Withdrawal		0.7	Withdrawal
Gjb6	0.6	Placebo		1	NA		0.6	Withdrawal		0.8	Placebo		0.6	Withdrawal		0.7	Withdrawal		0.9	Morphine		0.8	Withdrawal		0.8	Withdrawal
Gjd2	0.7	Morphine		0.04	Withdrawal		0.05	Withdrawal		0.553	Placebo		0.02	Withdrawal		0.007	Withdrawal		0.7	Placebo		0.1	Withdrawal		0.05	Withdrawal
Gpr6	0.57	Morphine		0.05	Withdrawal		0.11	Withdrawal		0.75	Placebo		0.13	Withdrawal		0.07	Withdrawal		0.98	Morphine		0.03	Withdrawal		0.03	Withdrawal
Gpr88	0.6	Placebo		0.7	Placebo		0.9	Morphine		0.5	Placebo		0.3	Placebo		0.7	Morphine		0.242	Placebo		0.058	Withdrawal		0.004	Withdrawal
Gpx3	1	NA		0.4	Placebo		0.3	Morphine		0.8	Placebo		0.2	Placebo		0.2	Morphine		0.8	Placebo		0.6	Withdrawal		0.5	Withdrawal
Grm5	0.69	Morphine		0.19	Placebo		0.09	Morphine		0.7	Placebo		0.1	Placebo		0.3	Morphine		0.7	Placebo		0.6	Withdrawal		0.3	Withdrawal
Icam1	0.7	Morphine		0.4	Withdrawal		0.5	Withdrawal		0.6	Morphine		0.1	Withdrawal		0.3	Withdrawal		0.324	Placebo		0.002	Withdrawal		2e-16	Withdrawal
Il6st	0.7	Morphine		0.4	Withdrawal		0.6	Withdrawal		0.7	Morphine		1	NA		0.6	Withdrawal		1	NA		0.5	Placebo		0.5	Withdrawal
Kcnip2	0.9	Placebo		0.4	Placebo		0.4	Morphine		0.5	Placebo		0.1	Placebo		0.3	Morphine		0.7	Placebo		0.4	Withdrawal		0.2	Withdrawal
Kcnj10	0.8	Placebo		0.6	Withdrawal		0.7	Withdrawal		0.4	Morphine		0.7	Withdrawal		0.6	Withdrawal		0.8	Placebo		0.9	Withdrawal		0.9	Withdrawal
Mapk1	0.51	Morphine		0.21	Placebo		0.06	Morphine		0.8	Placebo		0.1	Placebo		0.2	Morphine		0.5	Placebo		0.2	Placebo		0.5	Morphine
Mrpl48	0.8	Placebo		0.8	Placebo		0.6	Morphine		0.5	Placebo		1	NA		0.5	Withdrawal		0.7	Placebo		0.4	Withdrawal		0.2	Withdrawal
Ncstn	0.8	Placebo		0.7	Withdrawal		1	NA		0.8	Morphine		0.6	Withdrawal		0.8	Withdrawal		0.5	Placebo		0.6	Withdrawal		0.3	Withdrawal
NeuN	1	NA		0.6	Placebo		0.6	Morphine		0.3	Placebo		0.4	Placebo		0.9	Morphine		0.9	Morphine		0.3	Withdrawal		0.3	Withdrawal
Nit2	0.7	Placebo		0.2	Placebo		0.3	Morphine		0.7	Placebo		0.1	Placebo		0.2	Morphine		0.6	Placebo		0.4	Placebo		0.7	Withdrawal
Nos1	0.6	Morphine		0.4	Withdrawal		0.5	Morphine		0.9	Morphine		0.4	Placebo		0.5	Morphine		0.3	Placebo		0.5	Withdrawal		0.1	Withdrawal
Nos3	0.9	Morphine		0.9	Withdrawal		0.9	Withdrawal		0.7	Morphine		0.1	Withdrawal		0.2	Withdrawal		0.9	Morphine		0.3	Withdrawal		0.3	Withdrawal
Ocln	0.8	Morphine		0.3	Withdrawal		0.4	Withdrawal		0.7	Placebo		0.3	Withdrawal		0.4	Withdrawal		0.9	Placebo		0.2	Withdrawal		0.1	Withdrawal
Oprm1	0.3	Morphine		0.9	Placebo		0.4	Morphine		0.6	Placebo		0.1	Placebo		0.2	Morphine		0.9	Placebo		0.3	Withdrawal		0.3	Withdrawal
Pdyn	0.8	Morphine		0.3	Withdrawal		0.3	Withdrawal		0.8	Placebo		0.8	Withdrawal		0.7	Withdrawal		0.7	Morphine		0.2	Withdrawal		0.4	Withdrawal
Pecam1	0.6	Morphine		0.9	Placebo		0.7	Morphine		0.5	Morphine		0.8	Withdrawal		0.6	Withdrawal		0.4	Placebo		0.6	Withdrawal		0.2	Withdrawal
Plaa	1	NA		0.7	Placebo		0.7	Withdrawal		0.6	Placebo		0.8	Placebo		0.5	Withdrawal		0.38	Placebo		0.05	Withdrawal		0.03	Withdrawal
Ptges3	1	NA		2e-16	Placebo		2e-16	Morphine		0.72	Placebo		0.01	Placebo		0.02	Morphine		0.9	Placebo		0.3	Withdrawal		0.3	Withdrawal
Sept11	0.5	Placebo		0.4	Placebo		0.2	Withdrawal		0.8	Placebo		0.4	Placebo		0.3	Withdrawal		0.9	Placebo		0.1	Withdrawal		0.1	Withdrawal
Scl1a1	1	NA		0.6	Placebo		0.6	Morphine		0.5	Placebo		0.6	Placebo		0.9	Morphine		0.92	Placebo		0.1	Withdrawal		0.08	Withdrawal
Src1	0.5	Morphine		0.8	Withdrawal		0.8	Morphine		0.8	Placebo		0.3	Placebo		0.4	Morphine		0.9	Placebo		0.3	Withdrawal		0.3	Withdrawal
Tlr2	0.4	Morphine		0.1	Withdrawal		0.5	Withdrawal		0.3	Morphine		0.7	Placebo		0.6	Morphine		0.7	Morphine		0.2	Withdrawal		0.3	Withdrawal
Tlr5	0.8	Morphine		0.1	Withdrawal		0.2	Withdrawal		0.72	Placebo		0.16	Withdrawal		0.09	Withdrawal		0.82	Morphine		0.06	Withdrawal		0.07	Withdrawal
Tnf	0.35	Morphine		0.01	Withdrawal		0.01	Withdrawal		0.07	Morphine		0.003	Withdrawal		0.056	Withdrawal		0.9	Morphine		0.014	Withdrawal		0.009	Withdrawal
Tnfrsfr1a	0.4	Placebo		0.9	Placebo		0.5	Withdrawal		0.5	Morphine		0.9	Placebo		0.6	Morphine		0.9	Placebo		0.3	Withdrawal		0.3	Withdrawal

## Sheet: Neurons
	Neurons
Gene	Placebo vs. Morphine			Placebo vs. Withdrawal			Morphine vs. Withdrawal
	p-value	Increased		p-value	Increased		p-value	Increased
Abcc1	0.9	Placebo		0.5	Placebo		0.5	Morphine
Abcg2	0.7	Placebo		0.5	Withdrawal		0.3	Withdrawal
Acaca	1	NA		0.8	Placebo		0.8	Morphine
Actb	0.4	Placebo		0.5	Placebo		0.9	Morphine
Cat	0.9	Placebo		0.2	Placebo		0.2	Morphine
Cd200	1	NA		0.5	Placebo		0.4	Withdrawal
Cd34	0.8	Placebo		0.6	Withdrawal		0.4	Withdrawal
Cdh11	0.7	Placebo		0.8	Placebo		1	NA
Cdh13	0.9	Placebo		0.1	Placebo		0.1	Morphine
cFos	0.38	Placebo		0.29	Withdrawal		0.09	Withdrawal
Cxcr1	0.3	Placebo		0.6	Placebo		0.6	Withdrawal
Gabrb1	0.8	Placebo		0.3	Placebo		0.2	Morphine
Gfap	0.5	Morphine		0.2	Withdrawal		0.3	Withdrawal
Gjb6	0.6	Placebo		1	NA		0.6	Withdrawal
Gjd2	0.7	Morphine		0.04	Withdrawal		0.05	Withdrawal
Gpr6	0.57	Morphine		0.05	Withdrawal		0.11	Withdrawal
Gpr88	0.6	Placebo		0.7	Placebo		0.9	Morphine
Gpx3	1	NA		0.4	Placebo		0.3	Morphine
Grm5	0.69	Morphine		0.19	Placebo		0.09	Morphine
Icam1	0.7	Morphine		0.4	Withdrawal		0.5	Withdrawal
Il6st	0.7	Morphine		0.4	Withdrawal		0.6	Withdrawal
Kcnip2	0.9	Placebo		0.4	Placebo		0.4	Morphine
Kcnj10	0.8	Placebo		0.6	Withdrawal		0.7	Withdrawal
Mapk1	0.51	Morphine		0.21	Placebo		0.06	Morphine
Mrpl48	0.8	Placebo		0.8	Placebo		0.6	Morphine
Ncstn	0.8	Placebo		0.7	Withdrawal		1	NA
NeuN	1	NA		0.6	Placebo		0.6	Morphine
Nit2	0.7	Placebo		0.2	Placebo		0.3	Morphine
Nos1	0.6	Morphine		0.4	Withdrawal		0.5	Morphine
Nos3	0.9	Morphine		0.9	Withdrawal		0.9	Withdrawal
Ocln	0.8	Morphine		0.3	Withdrawal		0.4	Withdrawal
Oprm1	0.3	Morphine		0.9	Placebo		0.4	Morphine
Pdyn	0.8	Morphine		0.3	Withdrawal		0.3	Withdrawal
Pecam1	0.6	Morphine		0.9	Placebo		0.7	Morphine
Plaa	1	NA		0.7	Placebo		0.7	Withdrawal
Ptges3	1	NA		2e-16	Placebo		2e-16	Morphine
Sept11	0.5	Placebo		0.4	Placebo		0.2	Withdrawal
Scl1a1	1	NA		0.6	Placebo		0.6	Morphine
Src1	0.5	Morphine		0.8	Withdrawal		0.8	Morphine
Tlr2	0.4	Morphine		0.1	Withdrawal		0.5	Withdrawal
Tlr5	0.8	Morphine		0.1	Withdrawal		0.2	Withdrawal
Tnf	0.35	Morphine		0.01	Withdrawal		0.01	Withdrawal
Tnfrsfr1a	0.4	Placebo		0.9	Placebo		0.5	Withdrawal

## Sheet: Microglia
	Microglia
Gene	Placebo vs. Morphine			Placebo vs. Withdrawal			Morphine vs. Withdrawal
	p-value	Increased		p-value	Increased		p-value	Increased
Abcc1	0.72	Placebo		0.13	Placebo		0.07	Morphine
Abcg2	0.8	Morphine		0.4	Withdrawal		0.5	Withdrawal
Acaca	0.8	Placebo		0.5	Placebo		0.6	Morphine
Actb	0.5	Morphine		1	NA		0.5	Morphine
Cat	0.72	Placebo		0.13	Placebo		0.07	Morphine
Cd200	0.9	Placebo		0.2	Placebo		0.3	Morphine
Cd34	0.5	Morphine		0.6	Placebo		0.9	Morphine
Cdh11	0.9	Morphine		1	NA		0.8	Morphine
Cdh13	0.74	Placebo		0.05	Placebo		0.08	Morphine
cFos	0.7	Morphine		0.2	Withdrawal		0.3	Withdrawal
Cxcr1	0.14	Morphine		0.46	Placebo		0.04	Morphine
Gabrb1	0.42	Placebo		0.02	Placebo		0.08	Morphine
Gfap	0.31	Morphine		0.08	Withdrawal		0.39	Withdrawal
Gjb6	0.8	Placebo		0.6	Withdrawal		0.7	Withdrawal
Gjd2	0.553	Placebo		0.02	Withdrawal		0.007	Withdrawal
Gpr6	0.75	Placebo		0.13	Withdrawal		0.07	Withdrawal
Gpr88	0.5	Placebo		0.3	Placebo		0.7	Morphine
Gpx3	0.8	Placebo		0.2	Placebo		0.2	Morphine
Grm5	0.7	Placebo		0.1	Placebo		0.3	Morphine
Icam1	0.6	Morphine		0.1	Withdrawal		0.3	Withdrawal
Il6st	0.7	Morphine		1	NA		0.6	Withdrawal
Kcnip2	0.5	Placebo		0.1	Placebo		0.3	Morphine
Kcnj10	0.4	Morphine		0.7	Withdrawal		0.6	Withdrawal
Mapk1	0.8	Placebo		0.1	Placebo		0.2	Morphine
Mrpl48	0.5	Placebo		1	NA		0.5	Withdrawal
Ncstn	0.8	Morphine		0.6	Withdrawal		0.8	Withdrawal
NeuN	0.3	Placebo		0.4	Placebo		0.9	Morphine
Nit2	0.7	Placebo		0.1	Placebo		0.2	Morphine
Nos1	0.9	Morphine		0.4	Placebo		0.5	Morphine
Nos3	0.7	Morphine		0.1	Withdrawal		0.2	Withdrawal
Ocln	0.7	Placebo		0.3	Withdrawal		0.4	Withdrawal
Oprm1	0.6	Placebo		0.1	Placebo		0.2	Morphine
Pdyn	0.8	Placebo		0.8	Withdrawal		0.7	Withdrawal
Pecam1	0.5	Morphine		0.8	Withdrawal		0.6	Withdrawal
Plaa	0.6	Placebo		0.8	Placebo		0.5	Withdrawal
Ptges3	0.72	Placebo		0.01	Placebo		0.02	Morphine
Sept11	0.8	Placebo		0.4	Placebo		0.3	Withdrawal
Scl1a1	0.5	Placebo		0.6	Placebo		0.9	Morphine
Src1	0.8	Placebo		0.3	Placebo		0.4	Morphine
Tlr2	0.3	Morphine		0.7	Placebo		0.6	Morphine
Tlr5	0.72	Placebo		0.16	Withdrawal		0.09	Withdrawal
Tnf	0.07	Morphine		0.003	Withdrawal		0.056	Withdrawal
Tnfrsfr1a	0.5	Morphine		0.9	Placebo		0.6	Morphine

## Sheet: Astrocytes
	Astrocytes
Gene	Placebo vs. Morphine			Placebo vs. Withdrawal			Morphine vs. Withdrawal
	p-value	Increased		p-value	Increased		p-value	Increased
Abcc1	0.9	Morphine		0.2	Withdrawal		0.2	Withdrawal
Abcg2	0.84	Placebo		0.09	Withdrawal		0.06	Withdrawal
Acaca	0.8	Placebo		0.4	Withdrawal		0.2	Withdrawal
Actb	0.7	Morphine		0.8	Placebo		1	NA
Cat	0.9	Placebo		0.2	Placebo		0.2	Morphine
Cd200	1	NA		0.6	Withdrawal		0.6	Withdrawal
Cd34	0.98	Morphine		0.06	Withdrawal		0.06	Withdrawal
Cdh11	0.9	Placebo		0.6	Withdrawal		0.6	Withdrawal
Cdh13	0.6	Placebo		0.7	Placebo		0.9	Withdrawal
cFos	0.165	Placebo		0.041	Withdrawal		0.008	Withdrawal
Cxcr1	0.6	Placebo		0.9	Withdrawal		0.5	Withdrawal
Gabrb1	0.6	Placebo		0.8	Withdrawal		0.4	Withdrawal
Gfap	0.8	Placebo		0.9	Withdrawal		0.7	Withdrawal
Gjb6	0.9	Morphine		0.8	Withdrawal		0.8	Withdrawal
Gjd2	0.7	Placebo		0.1	Withdrawal		0.05	Withdrawal
Gpr6	0.98	Morphine		0.03	Withdrawal		0.03	Withdrawal
Gpr88	0.242	Placebo		0.058	Withdrawal		0.004	Withdrawal
Gpx3	0.8	Placebo		0.6	Withdrawal		0.5	Withdrawal
Grm5	0.7	Placebo		0.6	Withdrawal		0.3	Withdrawal
Icam1	0.324	Placebo		0.002	Withdrawal		2e-16	Withdrawal
Il6st	1	NA		0.5	Placebo		0.5	Withdrawal
Kcnip2	0.7	Placebo		0.4	Withdrawal		0.2	Withdrawal
Kcnj10	0.8	Placebo		0.9	Withdrawal		0.9	Withdrawal
Mapk1	0.5	Placebo		0.2	Placebo		0.5	Morphine
Mrpl48	0.7	Placebo		0.4	Withdrawal		0.2	Withdrawal
Ncstn	0.5	Placebo		0.6	Withdrawal		0.3	Withdrawal
NeuN	0.9	Morphine		0.3	Withdrawal		0.3	Withdrawal
Nit2	0.6	Placebo		0.4	Placebo		0.7	Withdrawal
Nos1	0.3	Placebo		0.5	Withdrawal		0.1	Withdrawal
Nos3	0.9	Morphine		0.3	Withdrawal		0.3	Withdrawal
Ocln	0.9	Placebo		0.2	Withdrawal		0.1	Withdrawal
Oprm1	0.9	Placebo		0.3	Withdrawal		0.3	Withdrawal
Pdyn	0.7	Morphine		0.2	Withdrawal		0.4	Withdrawal
Pecam1	0.4	Placebo		0.6	Withdrawal		0.2	Withdrawal
Plaa	0.38	Placebo		0.05	Withdrawal		0.03	Withdrawal
Ptges3	0.9	Placebo		0.3	Withdrawal		0.3	Withdrawal
Sept11	0.9	Placebo		0.1	Withdrawal		0.1	Withdrawal
Scl1a1	0.92	Placebo		0.1	Withdrawal		0.08	Withdrawal
Src1	0.9	Placebo		0.3	Withdrawal		0.3	Withdrawal
Tlr2	0.7	Morphine		0.2	Withdrawal		0.3	Withdrawal
Tlr5	0.82	Morphine		0.06	Withdrawal		0.07	Withdrawal
Tnf	0.9	Morphine		0.014	Withdrawal		0.009	Withdrawal
Tnfrsfr1a	0.9	Placebo		0.3	Withdrawal		0.3	Withdrawal

## Sheet: Sheet2
	Neurons
Gene	Placebo vs. Morphine			Placebo vs. Withdrawal			Morphine vs. Withdrawal
	p-value	Increased		p-value	Increased		p-value	Increased
cFos	0.38	Placebo		0.29	Withdrawal		0.09	Withdrawal
Tnf	0.35	Morphine		0.01	Withdrawal		0.01	Withdrawal
Ptges3	1	NA		2e-16	Placebo		2e-16	Morphine
	Microglia
Gene	Placebo vs. Morphine			Placebo vs. Withdrawal			Morphine vs. Withdrawal
	p-value	Increased		p-value	Increased		p-value	Increased
cFos	0.7	Morphine		0.2	Withdrawal		0.3	Withdrawal
Tnf	0.07	Morphine		0.003	Withdrawal		0.056	Withdrawal
Ptges3	0.72	Placebo		0.01	Placebo		0.02	Morphine
	Astrocytes
Gene	Placebo vs. Morphine			Placebo vs. Withdrawal			Morphine vs. Withdrawal
	p-value	Increased		p-value	Increased		p-value	Increased
cFos	0.165	Placebo		0.041	Withdrawal		0.008	Withdrawal
Tnf	0.9	Morphine		0.014	Withdrawal		0.009	Withdrawal
Ptges3	0.9	Placebo		0.3	Withdrawal		0.3	Withdrawal
