# Supplementary material for: Single-Cell Glia and Neuron Gene Expression in the Central Amygdala in Opioid Withdrawal Suggests Inflammation With Correlated Gut Dysbiosis
Source: Front Neurosci. 2019 Jul 3;13:665. doi: 10.3389/fnins.2019.00665 (PMC6619439; doi:10.3389/fnins.2019.00665)
Supplement: TABLE S7 — Gut microbe primers. [file Table_7.XLSX]

## Sheet: Sheet1
Gut Primers for Second Rat Cohort
	Species	Forward	Reverse	Amplicon Size	Citation
1	Bacteroides vulgatus 1	AAGGGAGCGTAGATGGATGTTTA	CGAGCCTCAATGTCAGTTGC	192	Huijsdens et al. 2002
2	Bacteroides vulgatus 2	GTTCTGAGAGGAAGAGT	CTTTATGAATAAGGATCG		Matsuki et al. 2004
3	Butyricicoccus	ACCTGAAGAATAAGCTCC	GATAACGCTTGCTCCCTACGT		Eeckhaut V et al. 2013
4	Butyricicoccus pullicaecorum	GAGGCAGCAGTGGGGAA	TCTTCAGGTACCGTCATTTGTT		Geirnaert et al. 2015
5	Akkermansia muciniphila 1	GCGTAGGCTGTTTCGTAAGTCGTGTGTGAAAG	GAGTGTTCCCGATATCTACGCATTTCA		Goux et al. 2018
6	Akkermansia muciniphila 2	CAGCACGTGAAGGTGGGGAC	CCTTGCGGTTGGCTTCAGAT		Collado et al. 2007
7	Enterococcus gallinarum	CTCCATGACTGTGATGGC	CTAGCCAAGTATCATTGC		Panesso et al. 2005
8	Anaerotruncus colihominis	CTGCTGCCTCCCGTA	GGAGCTTACGTTTTGAAGTTTTC	304	Grazul et al. 2016
9	Streptococcus agalactiae 1	AGCTCTATTAGAAGTACATGCT	CATTTGCTGGGCTTGATTATT		Gillespie et al 2005
10	Streptococcus agalactiae 2	CGATAGCTAATACCGCATAAG	AAGAGTAATTAACACATGTTAG		Wang et al. 1999
11	Bacteroides fragilis 1	CTGAACCAGCCAAGTAGCG	CCGCAAACTTTCACAACTGACTTA		Liu et al. 2006
12	Bacteroides fragilis 2	CCGTTATTCTCCACTCCGATACC	TCATGTCAAAGATCGTTTGATTACAC	67	Sjogren et al. 2009
13	Bacteroides fragilis group	ATAGCCTTTCGAAAGRAAGAT	CCAGTATCAACTGCAATTTTA	495	Matsuki et al. 2004
14	Bacteroides thetaiotaomicron 1	AACAGGTGGAAGCTGCGGA	AGCCTCCAACCGCATCAA	542	Teng et al. 2004
15	Bacteroides thetaiotaomicron 2	AACAGGTGGAAGCTGCGGA	AGCCTCCAACCGCATCAA	542	Teng et al. 2004
16	Enterococcus faecalis 1	CGCTTCTTTCCTCCCGAGT	GCCATGCGGCATAAACTG	143	Lu et al. 2008
17	Enterococcus faecalis 2	TGCATTAGCTAGTTGGTG	AGTTACTAACGTCCTTGTTC	229	Ryu et al. 2013
18	Enterococcus faecalis 3	ATCAAGTACAGTTAGTCTT	ACGATTCAAAGCTAACTG		Wang et al. 2018
19	Enterococcus faecium	GCAAGGCTTCTTAGAGA	CATCGTGTAAGCTAACTTC		Wang et al. 2018
20	Fusobacterium nucleatum	AGAGTTTGATCCTGGCTCAG	GTCATCGTGCACACAGAATTGCTG		Wang et al. 2018
21	Clostridium difficile 1	TTGAGCGATTTACTTCGGTAAAGA	CCATCCTGTACTGGCTCACCT		Wang et al. 2018
22	Clostridium difficile 2	TTGAGCGATTTACTTCGGTAAAGA	CCATCCTGTACTGGCTCACCT	157	Rinttila et al. 2004
23	Clostridium scindens	CGTAACGCGCTCTTTCTTCG	CCTTCCTCCAGGTTCTCCCT		Wang et al. 2018
24	Coprobacillus catenaformis	CGGACGCGATGCTTCTAGC	AACATATCTCCCATGCGGTTG		Wang et al. 2018
25	Staphylococcus aureus	GCGATTGATGGTGATACGGTT	AGCCAAGCCTTGACGAACTAAAGC		Wang et al. 2018
26	Clostridium coccoides group	AAATGACGGTACCTGACTAA	CTTTGAGTTTCATTCTTGCGAA	440	Matsuki et al. 2004
27	Clostridium leptum subgroup	GCACAAGCAGTGGAGT	CTTCCTCCGTTTTGTCAA	239	Matsuki et al. 2004
28	Bifidobacterium	CTCCTGGAAACGGGTGG	GGTGTTCTTCCCGATATCTACA	550	Matsuki et al. 2004
29	Prevotella	CACRGTAAACGATGGATGCC	GGTCGGGTTGCAGACC	513	Matsuki et al. 2004
30	Atopobium spp	ACCGCTTTCAGCAGGGA	ACGCCCAATGAATCCGGAT	120	Rinttila et al. 2004
31	Bifidobacterium spp	TCGCGTCCGGTGTGAAAG	CCACATCCAGCATCCAC	243	Rinttila et al. 2004
32	Campylobacter spp	GGATGACACTTTTCGGAG	AATTCCATCTGCCTCTCC	246	Rinttila et al. 2004
33	Clostridium perfringens group	ATGCAAGTCGAGCGAGG	TATGCGGTATTAATCTCCCTTT	120	Rinttila et al. 2004
34	Desulfovibrio desulfuricans group	GGTACCTTCAAAGGAAGCAC	GGGATTTCACCCCTGACTTA	191	Rinttila et al. 2004
35	Fusobacterium spp	CAAACGCGATAAGTAATC	TGGTAACATACGAAAGGG	273	Rinttila et al. 2004
36	Fusobacterium prausnitzii	CCCTTCAGTGCCGCAGT	GTCGCAGGATGTCAAGAC	158	Rinttila et al. 2004
37	Helicobacter pylori	GAAGATAATGACGGTATCTAAC	ATTTCACACCTGACTGACTAT	139	Rinttila et al. 2004
38	Veillonella spp.	ACCAACCTGCCCTTCAGA	CGTCCCGATTAACAGAGCTT	341	Rinttila et al. 2004
39	Clostridium perfringens	TGAAAGATGGCATCATCATTCAAC	GGTACCGTCATTATCTTCCCCAAA	343	Rinttila et al. 2004
40	Bacteroides	AAGGTCCCCCACATTGG	GAGCCGCAAACTTTCACAA	258	Hermann-Bank et al. 2013
41	Firmicutes	CTGATGGAGCAACGCCGCGT	ACACYTAGYACTCATCGTTT	300	Hermann-Bank et al. 2013
42	Escherichia coli	GTTAATACCTTTGCTCATTGA	ACCAGGGTATCTAATCCTGTT	429	Hermann-Bank et al. 2013
43	Class Bacilli	GCAGTAGGGAATCTTCCGC	ACACTTAGCACTCATCGTTT	320	Hermann-Bank et al. 2013
44	Lactobacillus 1	AGCAGTAGGGAATCTTCCA	CACCGCTACACATGGAG	461	Hermann-Bank et al. 2013
45	Lactobacillus 2	GCGGTGAAATTCCAAACG	GGGACCTTAACTGGTGAT	216	Hermann-Bank et al. 2013
46	Universal	ACTCCTACGGGCAGCAG	ATTACCGCGGCTGCTGG		Wang et al. 2018
47	Domain Bacteria A V2-V3	AGAGTTTGATCCTGGCTCAG	CTGCTGCCTYCCGTA	336	Hermann-Bank et al. 2013
48	Domain Bacteria B V4-V5	CAGCAGCCGCGGTAATAC	CCGTCAATTCCTTTGAGTTT	389	Hermann-Bank et al. 2013

## Sheet: Sheet2
Gut Primers for Second Rat Cohort
	Species	Forward	Reverse
1	Bacteroides vulgatus 1	AAGGGAGCGTAGATGGATGTTTA	CGAGCCTCAATGTCAGTTGC
2	Bacteroides vulgatus 2	GTTCTGAGAGGAAGAGT	CTTTATGAATAAGGATCG
3	Butyricicoccus	ACCTGAAGAATAAGCTCC	GATAACGCTTGCTCCCTACGT
4	Butyricicoccus pullicaecorum	GAGGCAGCAGTGGGGAA	TCTTCAGGTACCGTCATTTGTT
5	Akkermansia muciniphila 1	GCGTAGGCTGTTTCGTAAGTCGTGTGTGAAAG	GAGTGTTCCCGATATCTACGCATTTCA
6	Akkermansia muciniphila 2	CAGCACGTGAAGGTGGGGAC	CCTTGCGGTTGGCTTCAGAT
7	Enterococcus gallinarum	CTCCATGACTGTGATGGC	CTAGCCAAGTATCATTGC
8	Anaerotruncus colihominis	CTGCTGCCTCCCGTA	GGAGCTTACGTTTTGAAGTTTTC
9	Streptococcus agalactiae 1	AGCTCTATTAGAAGTACATGCT	CATTTGCTGGGCTTGATTATT
10	Streptococcus agalactiae 2	CGATAGCTAATACCGCATAAG	AAGAGTAATTAACACATGTTAG
11	Bacteroides fragilis 1	CTGAACCAGCCAAGTAGCG	CCGCAAACTTTCACAACTGACTTA
12	Bacteroides fragilis 2	CCGTTATTCTCCACTCCGATACC	TCATGTCAAAGATCGTTTGATTACAC
13	Bacteroides fragilis group	ATAGCCTTTCGAAAGRAAGAT	CCAGTATCAACTGCAATTTTA
14	Bacteroides thetaiotaomicron 1	AACAGGTGGAAGCTGCGGA	AGCCTCCAACCGCATCAA
15	Bacteroides thetaiotaomicron 2	AACAGGTGGAAGCTGCGGA	AGCCTCCAACCGCATCAA
16	Enterococcus faecalis 1	CGCTTCTTTCCTCCCGAGT	GCCATGCGGCATAAACTG
17	Enterococcus faecalis 2	TGCATTAGCTAGTTGGTG	AGTTACTAACGTCCTTGTTC
18	Enterococcus faecalis 3	ATCAAGTACAGTTAGTCTT	ACGATTCAAAGCTAACTG
19	Enterococcus faecium	GCAAGGCTTCTTAGAGA	CATCGTGTAAGCTAACTTC
20	Fusobacterium nucleatum	AGAGTTTGATCCTGGCTCAG	GTCATCGTGCACACAGAATTGCTG
21	Clostridium difficile 1	TTGAGCGATTTACTTCGGTAAAGA	CCATCCTGTACTGGCTCACCT
22	Clostridium difficile 2	TTGAGCGATTTACTTCGGTAAAGA	CCATCCTGTACTGGCTCACCT
23	Clostridium scindens	CGTAACGCGCTCTTTCTTCG	CCTTCCTCCAGGTTCTCCCT
24	Coprobacillus catenaformis	CGGACGCGATGCTTCTAGC	AACATATCTCCCATGCGGTTG
25	Staphylococcus aureus	GCGATTGATGGTGATACGGTT	AGCCAAGCCTTGACGAACTAAAGC
26	Clostridium coccoides group	AAATGACGGTACCTGACTAA	CTTTGAGTTTCATTCTTGCGAA
27	Clostridium leptum subgroup	GCACAAGCAGTGGAGT	CTTCCTCCGTTTTGTCAA
28	Bifidobacterium	CTCCTGGAAACGGGTGG	GGTGTTCTTCCCGATATCTACA
29	Prevotella	CACRGTAAACGATGGATGCC	GGTCGGGTTGCAGACC
30	Atopobium spp	ACCGCTTTCAGCAGGGA	ACGCCCAATGAATCCGGAT
31	Bifidobacterium spp	TCGCGTCCGGTGTGAAAG	CCACATCCAGCATCCAC
32	Campylobacter spp	GGATGACACTTTTCGGAG	AATTCCATCTGCCTCTCC
33	Clostridium perfringens group	ATGCAAGTCGAGCGAGG	TATGCGGTATTAATCTCCCTTT
34	Desulfovibrio desulfuricans group	GGTACCTTCAAAGGAAGCAC	GGGATTTCACCCCTGACTTA
35	Fusobacterium spp	CAAACGCGATAAGTAATC	TGGTAACATACGAAAGGG
36	Fusobacterium prausnitzii	CCCTTCAGTGCCGCAGT	GTCGCAGGATGTCAAGAC
37	Helicobacter pylori	GAAGATAATGACGGTATCTAAC	ATTTCACACCTGACTGACTAT
38	Veillonella spp.	ACCAACCTGCCCTTCAGA	CGTCCCGATTAACAGAGCTT
39	Clostridium perfringens	TGAAAGATGGCATCATCATTCAAC	GGTACCGTCATTATCTTCCCCAAA
40	Bacteroides	AAGGTCCCCCACATTGG	GAGCCGCAAACTTTCACAA
41	Firmicutes	CTGATGGAGCAACGCCGCGT	ACACYTAGYACTCATCGTTT
42	Escherichia coli	GTTAATACCTTTGCTCATTGA	ACCAGGGTATCTAATCCTGTT
43	Class Bacilli	GCAGTAGGGAATCTTCCGC	ACACTTAGCACTCATCGTTT
44	Lactobacillus 1	AGCAGTAGGGAATCTTCCA	CACCGCTACACATGGAG
45	Lactobacillus 2	GCGGTGAAATTCCAAACG	GGGACCTTAACTGGTGAT
46	Universal	ACTCCTACGGGCAGCAG	ATTACCGCGGCTGCTGG
47	Domain Bacteria A V2-V3	AGAGTTTGATCCTGGCTCAG	CTGCTGCCTYCCGTA
48	Domain Bacteria B V4-V5	CAGCAGCCGCGGTAATAC	CCGTCAATTCCTTTGAGTTT
