# Supplementary material for: Single-Cell Glia and Neuron Gene Expression in the Central Amygdala in Opioid Withdrawal Suggests Inflammation With Correlated Gut Dysbiosis
Source: Front Neurosci. 2019 Jul 3;13:665. doi: 10.3389/fnins.2019.00665 (PMC6619439; doi:10.3389/fnins.2019.00665)
Supplement: TABLE S8 — Microbe abundance p-values. [file Table_8.XLSX]

## Sheet: ANOVA
	Cecal Samples - Rat Cohort 1
	Placebo vs. Morphine			Placebo vs. Withdrawal			Morphine vs. Withdrawal
Species	p-value	Increased		p-value	Increased		p-value	Increased
Bacteroides thetaiotaomicron	0.961	Placebo		0.00614	Withdrawal		0.00914	Withdrawal
Enterococcus gallinarum	0.944	Morphine		0.0582	Withdrawal		0.0421	Withdrawal
Bacteroides vulgatus	0.0741	Placebo		0.74744	Withdrawal		0.0235	Withdrawal
Butyricicoccus pullicaecorum	0.758	Placebo		0.0655	Placebo		0.173	Morphine
Bacteroides fragilis	0.34	Placebo		0.802	Withdrawal		0.162	Withdrawal
Enterococcus faecalis	0.161	Morphine		0.162	Withdrawal		1	NA
Akkermansia muciniphila	0.35	Morphine		0.942	Withdrawal		0.516	Morphine
Streptococcus agalactiae	0.819	Morphine		0.184	Withdrawal		0.358	Withdrawal
Anaerotruncus colihominis	0.131	Morphine		0.426	Placebo		0.0384	Morphine
	Cecal Samples - Rat Cohort 2
	Placebo vs. Morphine			Placebo vs. Naltrexone			Placebo vs. Withdrawal			Naltrexone vs. Morphine			Morphine vs. Withdrawal			Naltrexone vs. Withdrawal
Species	p-value	Increased		p-value	Increased		p-value	Increased		p-value	Increased		p-value	Increased		p-value	Increased
Akkermansia muciniphila 1	0.856291	Placebo		0.873443	Placebo		0.994789	Withdrawal		0.999973	Nalrexone		0.42281	Withdrawal		0.552877	Withdrawal
Akkermansia muciniphila 2	0.897277	Morphine		0.878255	Naltrexone		0.443809	Withdrawal		0.999339	Nalrexone		0.770251	Withdrawal		0.882171	Withdrawal
Bacteroides fragilis	0.421866	Morphine		0.997122	Placebo		0.0021106	Withdrawal		0.52929	Morphine		0.0325749	Withdrawal		0.0029371	Withdrawal
Bacteroides fragilis group	0.126	Morphine		0.836098	Naltrexone		0.0025283	Withdrawal		0.423486	Morphine		0.159004	Withdrawal		0.0106111	Withdrawal
Bacteroides vulgatus	0.757438	Morphine		0.999287	Naltrexone		0.0118285	Withdrawal		0.816667	Morphine		0.0987548	Withdrawal		0.0145171	Withdrawal
Bacteroides	0.347641	Morphine		0.999189	Naltrexone		0.0023291	Withdrawal		0.291758	Morphine		0.047034	Withdrawal		0.0018795	Withdrawal
Bacteroides thetaiotaomicron	0.0845995	Morphine		0.95469	Naltrexone		0.0008643	Withdrawal		0.520615	Morphine		0.0238092	Withdrawal		0.0167349	Withdrawal
Desulfovibrio desulfuricans	0.785521	Morphine		0.954231	Naltrexone		0.368734	Withdrawal		0.986737	Morphine		0.883317	Withdrawal		0.759531	Withdrawal
Butyricicoccus	0.99998	Morphine		0.734112	Naltrexone		0.482958	Placebo		0.713205	Nalrexone		0.503589	Morphine		0.109716	Naltrexone
Butyricicoccus pullicaecorum	0.947316	Placebo		0.999966	Placebo		0.0313623	Placebo		0.958446	Nalrexone		0.0796041	Morphine		0.0338989	Naltrexone
Clostridium coccoides group	0.83472	Placebo		0.718006	Naltrexone		0.0073416	Placebo		0.277906	Nalrexone		0.0318508	Morphine		0.0012295	Naltrexone
Clostridium leptum subgroup	0.71275	Morphine		0.847475	Naltrexone		0.576265	Placebo		0.993611	Morphine		0.134787	Morphine		0.202002	Naltrexone
Bifidobacterium	0.624911	Placebo		0.893322	Naltrexone		0.155697	Placebo		0.962041	Nalrexone		0.590632	Morphine		0.398604	Naltrexone
Faecalibacterium prausnitzii	0.940452	Placebo		0.949869	Placebo		0.259108	Placebo		0.698329	Nalrexone		0.531108	Morphine		0.11387	Naltrexone
Firmicutes	0.377953	Morphine		0.670266	Naltrexone		0.750534	Placebo		0.950519	Morphine		0.0823153	Morphine		0.193152	Naltrexone
Lactobacillus 1	0.998035	Placebo		0.18449	Placebo		0.589492	Placebo		0.140457	Morphine		0.490542	Morphine		0.807863	Withdrawal
Lactobacillus 2	0.36609	Morphine		0.985661	Placebo		0.999819	Placebo		0.547102	Morphine		0.404253	Morphine		0.993276	Naltrexone
Class Bacilli	0.969846	Morphine		0.541722	Placebo		0.793525	Placebo		0.316	Morphine		0.54254	Morphine		0.96957	Withdrawal
Prevotella	0.0438542	Placebo		0.148537	Placebo		0.348582	Placebo		0.847533	Nalrexone		0.495329	Withdrawal		0.916642	Withdrawal
Atopobium	0.992923	Placebo		0.882985	Placebo		0.676468	Placebo		0.969897	Morphine		0.834852	Morphine		0.971861	Naltrexone

## Sheet: Sheet2
	Cecal Samples
	Placebo vs. Morphine			Placebo vs. Withdrawal			Morphine vs. Withdrawal
Species	No Reps	Reps		No Reps	Reps		No Reps	Reps
Bacteroides.thetaiotaomicron	0.961	0.985		0.00614	0.0105		0.00914	0.0134
Enterococcus.gallinarum	0.944	0.97		0.0582	0.0293		0.0421	0.0291
Bacteroides.vulgatus	0.0741	0.0712		0.74744	0.689		0.0235	0.0192
Butyricicoccus.pullicaecorum	0.758	0.771		0.0655	0.0731		0.173	0.186
Bacteroides.fragilis	0.34	0.39		0.802	0.772		0.162	0.15
Enterococcus.faecalis	0.161	0.0671		0.162	0.00166		1	0.043
Akkermansia.muciniphila	0.35	0.355		0.942	0.915		0.516	0.564
Streptococcus.agalactiae	0.819	0.962		0.184	0.147		0.358	0.217
Anaerotruncus.colihominis	0.131	0.156		0.426	0.982		0.0384	0.196
