# Supplementary material for: Single-Cell Glia and Neuron Gene Expression in the Central Amygdala in Opioid Withdrawal Suggests Inflammation With Correlated Gut Dysbiosis
Source: Front Neurosci. 2019 Jul 3;13:665. doi: 10.3389/fnins.2019.00665 (PMC6619439; doi:10.3389/fnins.2019.00665)
Supplement: TABLE S9 — Raw Ct brain cell expression data. [file Table_9.XLSX]

## Sheet: Data_rawCt
Animal	Treatment	Cell Type	Abcc1	Abcg2	Acaca	Actb	Cat	Cd200	Cd34	Cdh11	Cdh13	cFos	Cxcr1	Gabrb1	Gapdh	Gfap	Gjb6	Gjd2	Gpr6	Gpr88	Gpx3	Grm5	Icam1	Il6st	Kcnip2	Kcnj10	Ldha	Maf	Mrpl48	Ncstn	NeuN	Nit2	Nos1	Nos3	Ocln	Oprm1	Pecam1	Plaa	Ptges3	Sept11	Slc1a1	Tlr2	Tlr5	Tnf	Tnfrsf1a	Src1	Pdyn	Mapk1
74	Placebo	Microglia	9.35008	16.9233	10.5448	5.9643	9.30962	8.20958	14.8517	11.574	6.35854	16.1194	8.4543	7.94094	4.96778	10.058	13.9436	11.2647	12.1588	10.2554	8.67071	8.19377	14.8172	9.19455	8.98521	11.7607	7.07113	10.4223	10.9854	10.705	9.29789	9.94112	9.67901	14.3176	11.131	11.0068	12.5557	11.3457	9.16243	11.991	10.1856	11.6239	11.323	NA	12.2054	13.3096	11.3128	7.58252
74	Placebo	Microglia	10.0796	14.9172	10.856	6.36865	10.0989	8.73339	12.5168	11.6344	7.59559	19.6741	9.93358	8.55633	5.70637	11.8288	11.7301	12.2772	12.9831	10.3458	13.9727	8.48064	NA	9.67727	8.96551	11.8648	7.62189	12.3048	11.5393	11.2466	10.1249	10.5901	10.7655	NA	10.5629	11.2928	11.3038	11.93	9.08133	12.7456	10.83	15.822	12.0108	NA	11.9216	13.3369	9.94361	7.96307
74	Placebo	Microglia	9.26834	17.2134	9.68417	5.23815	8.86637	8.21074	14.1308	11.1934	6.7386	17.7943	10.2104	8.10365	4.78129	10.5492	12.1249	10.9797	12.1655	10.9727	8.39126	8.24556	17.3394	8.49992	9.22235	10.8932	7.5527	11.5237	10.3322	10.6455	9.52452	9.96669	9.5487	NA	11.5948	11.091	11.7518	10.1191	8.35083	12.2434	9.63388	15.6396	11.7927	NA	12.3954	11.158	9.89741	7.42013
74	Placebo	Microglia	12.7746	15.6406	12.3757	7.72999	12.5766	11.1059	14.2935	12.0127	12.7572	NA	10.3859	11.583	7.35127	12.2097	14.7527	13.3573	13.3147	12.9242	10.4428	11.055	15.0069	10.9766	11.1444	13.1263	9.22854	12.0837	11.859	12.8783	13.7816	12.2131	10.5973	15.0097	11.295	12.7645	12.2993	14.5101	11.036	15.7307	13.785	13.489	13.6109	NA	NA	15.7742	15.2957	11.3721
74	Placebo	Microglia	15.788	26.0093	NA	8.49425	14.474	12.8867	13.8506	16.5447	12.9137	17.1661	10.6233	13.2286	8.85362	12.3656	16.3499	15.7426	16.1432	14.946	13.9058	14.1494	NA	14.6706	13.6762	14.5142	11.2119	12.8947	11.9223	14.5422	14.6687	13.4839	14.7622	15.593	12.2537	14.7052	15.2381	16.357	11.8577	NA	13.8762	14.9072	NA	14.9224	NA	NA	15.6964	13.2722
74	Placebo	Microglia	13.0652	17.6153	13.6279	9.21114	12.8103	11.4732	13.9317	15.7129	10.0316	NA	10.9154	12.5329	8.37951	12.9418	14.8777	14.1616	14.0641	14.745	12.8594	11.1942	NA	14.4914	11.9856	14.5385	10.6652	12.533	13.3658	15.1349	13.3397	18.1932	12.7246	15.3267	13.4619	NA	13.8752	16.0193	11.9179	16.3548	13.4585	19.0542	13.4467	15.8133	NA	13.6118	14.2945	12.2744
74	Placebo	Microglia	NA	25.1689	16.4527	9.84691	13.7901	14.3694	NA	15.5022	13.1823	NA	15.3332	17.6106	6.57459	14.9881	16.1196	11.8328	11.311	17.035	NA	14.0884	NA	15.2259	NA	15.0039	7.96342	12.8343	15.9791	NA	NA	19.2525	11.5787	NA	10.8219	NA	20.3693	15.9028	10.0253	16.9568	NA	NA	11.0951	17.2809	NA	24.8128	NA	15.5622
74	Placebo	Microglia	13.1616	15.6396	12.9397	7.43438	11.8004	10.8011	15.651	12.8978	9.61074	14.8941	11.265	11.0686	5.72661	13.9639	15.2444	11.2076	10.6766	13.5754	13.0032	10.2438	16.9014	12.089	12.4152	13.0263	7.26599	11.5443	12.4089	11.1682	12.8951	12.9317	10.6865	13.8939	10.2785	14.3903	13.7112	14.0848	9.37326	13.8126	11.9125	15.5128	10.6721	16.8491	12.3883	14.8103	14.4415	11.2292
74	Placebo	Microglia	11.6051	14.0922	12.764	6.92789	10.5646	9.92465	13.3245	13.2807	8.49552	NA	9.017	9.77376	5.66023	11.0235	13.6423	11.2666	11.1887	12.8767	10.7031	9.93824	16.4086	10.2467	10.9101	10.4626	7.30355	10.4192	11.422	11.1194	10.1697	11.3502	11.0182	NA	10.4925	11.4366	12.3818	12.252	9.7184	14.1723	11.1471	12.926	11.0134	NA	11.5301	14.6549	11.7366	8.50774
74	Placebo	Astrocyte	11.7117	13.5066	11.7536	6.63169	10.267	10.3373	13.2731	11.5436	9.82786	NA	8.62205	10.2837	6.65692	11.5147	11.2087	14.3001	14.5419	12.7004	11.1464	10.5081	15.684	9.99795	10.4884	10.7142	9.04697	11.9688	11.8391	11.4837	12.2347	11.6596	10.7019	16.02	10.7143	13.56	12.027	12.3567	9.8967	13.8974	12.7458	13.2672	12.9068	15.6333	12.1287	14.7873	15.2746	9.97729
74	Placebo	Astrocyte	10.2689	14.6817	11.3246	6.25894	9.68868	9.44787	12.5897	11.9192	8.38685	14.4567	10.4852	9.43833	5.74559	9.67062	11.687	11.9611	12.4422	11.3805	12.8299	9.872	13.1332	10.1479	9.80105	11.2475	8.15626	11.0231	11.6901	11.7208	10.7402	9.91239	11.3396	10.7106	10.1018	12.9831	10.4548	12.1519	9.53605	12.7831	11.2832	14.6336	11.0755	NA	10.8966	12.1223	12.1643	8.67326
74	Placebo	Astrocyte	12.0497	16.5702	11.5774	6.37414	10.5298	10.1812	14.6926	11.1699	9.51173	NA	13.5697	10.0779	6.35124	10.112	10.0364	14.0271	12.6172	13.221	10.3475	10.7563	NA	11.0217	11.3216	11.087	8.64008	12.8787	12.3693	11.897	11.6983	11.1267	10.3748	16.3578	12.0945	13.1496	12.7845	12.4387	9.93849	NA	12.6918	15.2074	12.1509	NA	NA	14.9298	13.2949	10.107
74	Placebo	Astrocyte	12.4484	16.875	12.56	7.15535	10.6845	12.4592	12.8594	12.8081	10.3672	NA	NA	10.4167	6.73279	10.5932	12.4294	12.5402	13.2246	14.2971	14.3095	11.7733	15.3061	11.673	11.2728	12.1308	8.8929	12.104	12.215	12.8747	14.8782	11.259	10.4195	13.9101	10.1594	16.1036	11.5438	13.642	10.1947	16.1969	12.1776	20.1963	11.2495	14.097	11.7545	14.6925	13.9258	11.6194
74	Placebo	Neuron	9.35043	11.7593	8.94647	4.64327	8.59498	7.17769	10.5287	9.07612	6.97049	13.324	11.8634	7.71337	5.70779	9.35986	10.7949	10.9563	15.293	11.9914	9.57451	7.95615	NA	9.26123	8.95816	9.42389	6.77333	10.6878	9.80335	10.2047	9.37697	9.13259	9.77066	6.26906	8.85553	11.663	9.77389	9.73318	7.54059	10.1153	9.38033	22.8731	10.5497	17.6556	10.8397	11.671	16.2046	7.94367
74	Placebo	Neuron	9.61676	NA	11.4512	6.62774	10.8087	8.68198	NA	11.837	7.4626	NA	NA	8.51387	5.86605	13.1004	NA	12.3193	13.0324	11.4061	10.6375	8.47661	NA	10.002	9.97451	12.2633	8.42127	14.0992	12.331	11.833	9.97996	12.253	10.9312	16.374	11.9218	12.707	14.2134	12.3508	9.86098	12.8244	10.8462	NA	12.4359	NA	12.1249	12.3044	12.4025	8.45735
74	Placebo	Neuron	12.4806	13.6052	13.5643	7.93922	11.3343	10.5639	14.1595	12.605	9.58466	15.3688	11.3872	12.727	8.2722	13.8521	16.6474	12.0892	14.4935	15.8462	11.57	10.8589	16.6642	15.7296	11.8977	11.7764	12.2437	15.3064	12.5197	13.6741	14.4829	13.9842	13.11	16.445	10.7848	14.7856	16.3793	13.6523	13.6694	14.4411	13.4372	18.0894	11.0617	16.2038	NA	14.331	18.0578	14.0805
74	Placebo	Neuron	9.98238	26.0205	11.1114	5.99783	11.1866	9.32046	15.9599	11.1451	8.16942	NA	10.1927	9.55671	5.44401	12.762	NA	13.0437	12.4718	14.383	9.67864	9.23153	NA	10.9326	9.82464	13.1764	7.87369	11.5757	13.1812	11.7117	10.72	12.006	9.61853	15.1988	10.9062	12.5891	14.3996	13.8193	9.33053	13.514	10.4675	14.1135	12.2453	NA	11.981	NA	12.9047	9.01268
74	Placebo	Neuron	15.4255	16.1	15.4312	10.6205	NA	13.3405	NA	15.5597	12.1073	NA	NA	15.5133	8.63785	17.3154	NA	14.9554	13.2385	17.4732	14.554	12.9799	26.2543	14.7272	15.6072	16.1275	10.7469	15.328	14.3032	14.3694	14.3375	NA	14.9287	17.2132	12.8491	NA	NA	NA	11.6543	NA	16.51	21.7128	13.0105	NA	NA	23.6842	16.4818	22.4929
74	Placebo	Neuron	10.0678	18.9511	11.2311	6.20898	10.5915	8.8689	NA	12.0912	8.2837	15.6841	13.9366	9.71278	6.14817	11.2676	NA	12.425	13.1689	11.321	10.0953	9.16556	NA	11.5491	9.69211	12.9011	8.51558	12.563	11.0077	12.0065	11.3685	11.3707	11.7823	15.1538	13.1983	11.284	NA	12.4539	9.57525	13.1542	10.4396	NA	12.5581	NA	11.8936	15.8565	9.86836	8.90495
74	Placebo	Neuron	10.3481	NA	11.3966	6.90162	11.1284	9.16944	NA	11.6591	8.32773	NA	NA	9.64798	5.59722	12.7938	NA	12.2614	15.3038	11.0576	10.8789	9.3208	NA	11.1021	9.68738	14.3265	7.90317	13.3809	11.68	11.9668	10.8833	11.5398	11.035	15.5305	12.3352	12.2787	17.2729	12.4705	10.0249	14.2096	10.6368	NA	11.6529	NA	11.9965	12.5439	11.5197	8.65856
85	Morphine	Microglia	10.405	15.6874	10.2137	5.89563	9.97407	8.69186	12.6877	12.1351	8.43051	16.8747	7.46859	8.57147	5.43516	9.82404	12.6075	12.6379	13.4965	10.457	10.5488	8.90246	14.8364	8.47351	9.62062	10.2859	7.8559	10.2874	11.6403	10.3356	9.90698	10.8815	9.7096	15.6617	10.7186	11.6114	10.9493	11.7688	9.67989	13.3444	10.7317	12.1664	12.0023	NA	10.7175	12.8781	10.5327	8.02885
85	Morphine	Microglia	9.37453	15.2887	9.84061	5.90743	9.65425	8.87463	11.1921	11.5979	7.02992	11.9657	8.49168	8.14301	4.9287	11.1452	13.6904	11.4582	13.2354	10.5075	9.04435	8.01949	NA	8.96817	8.74569	9.89307	7.49251	12.0047	10.8659	10.1231	9.02823	10.5515	8.20361	15.4393	10.6799	11.8542	9.77426	11.6427	9.21648	12.2072	10.3846	12.5492	12.4461	NA	11.2076	12.1724	10.5009	7.10488
85	Morphine	Microglia	12.282	16.4103	11.984	7.11037	11.8738	10.7223	13.108	14.0889	10.5052	14.6295	8.11946	9.75267	6.814	11.37	13.7193	13.7911	13.0604	11.4554	12.6927	11.2879	13.2104	9.71647	11.7448	11.965	9.31305	10.9615	12.7293	12.1116	11.6441	11.3086	12.4502	14.969	11.6353	14.3147	12.034	13.2394	10.5356	13.7917	12.2114	11.7598	13.9168	14.903	11.0656	12.8984	11.5522	8.75174
85	Morphine	Microglia	8.93466	15.2231	9.58616	5.74503	9.30499	7.90826	12.9461	10.3813	7.81219	16.2624	8.43323	8.44421	4.92943	11.3226	12.223	11.8317	14.5547	9.40419	8.14748	7.75519	14.5814	8.85472	8.88741	9.34541	7.2257	11.1667	11.4339	10.1151	9.09636	10.3892	8.02848	16.6213	11.4117	10.5448	12.0885	11.0824	8.9207	12.6055	10.2457	12.4405	13.3536	14.0889	11.2864	12.2977	13.4707	7.22697
85	Morphine	Microglia	11.2512	16.5788	11.8311	6.0815	10.6214	10.5943	13.6168	13.6388	9.31423	12.1444	7.64363	10.1036	6.20998	10.1789	11.9208	13.2713	13.5628	11.476	12.1829	9.1525	14.3584	8.77786	9.96591	11.3178	8.49154	11.4538	13.3947	11.3726	11.3839	11.4736	9.34976	14.8666	11.0526	12.6799	10.4522	13.2293	10.4707	12.9622	10.8223	12.0082	13.0947	13.9354	10.3862	NA	10.9267	8.5522
85	Morphine	Microglia	10.074	14.411	10.7641	6.19982	9.26616	8.52139	11.2602	11.7516	8.45566	13.6318	8.67278	9.33605	6.14653	9.05546	10.5525	11.8692	12.4474	12.6669	8.74626	8.97203	14.6142	8.95933	10.4878	9.79127	8.04626	10.9416	11.1939	11.0006	10.9815	10.4952	9.00372	14.0697	10.2418	10.4993	9.57036	12.2581	9.18053	13.7916	11.1304	12.58	11.161	14.8334	10.5233	12.8472	11.7388	8.56856
85	Morphine	Microglia	9.28953	14.1436	9.29946	5.32708	8.88592	7.89253	11.815	11.1442	7.01387	14.5647	7.65611	7.54085	4.60054	9.16141	11.6546	11.1213	12.8272	9.36217	9.17123	7.70852	14.9142	8.2357	8.58723	9.80657	6.64612	10.9314	10.9336	9.89011	8.36823	9.83825	8.77403	13.5762	10.1214	9.95209	10.6225	10.6874	8.24339	12.3556	9.89522	12.5437	11.4892	NA	11.3791	10.6237	10.535	6.45863
85	Morphine	Microglia	10.0222	16.3093	10.4803	6.03708	9.71787	8.89457	11.2089	11.1728	7.93137	16.8975	9.28772	8.68028	5.20051	9.56996	11.8478	12.4814	12.7279	11.2991	10.3509	8.93094	14.4671	9.54888	8.9186	10.032	7.21316	11.3025	11.7941	10.5951	9.27233	10.3	9.79416	14.7091	9.90707	12.6582	9.58207	12.0274	8.83307	11.8361	11.2731	12.4769	11.9611	NA	11.681	12.5791	11.8315	7.53995
85	Morphine	Microglia	10.9208	14.919	10.9725	5.95888	9.87562	9.47825	12.1538	12.1455	9.85832	NA	7.23906	9.34511	6.35786	10.1652	12.5178	13.4258	NA	11.1307	11.0935	8.8728	15.7381	9.2434	9.42723	11.0458	8.92252	11.4173	11.4048	11.8926	11.1278	11.0656	11.106	14.6443	10.8174	12.0366	11.007	12.2083	9.93086	13.1693	12.0474	11.7946	NA	15.636	10.7345	14.7092	13.3314	8.45755
85	Morphine	Microglia	9.8648	15.7695	10.3183	5.53759	9.53937	8.49482	13.5916	10.7712	7.81736	15.8692	6.49151	8.34082	5.44218	10.2129	11.905	13.0657	15.0334	12.0753	9.17895	9.2031	14.8256	7.97468	9.28263	10.3391	8.62694	9.89776	11.5939	10.2778	9.69148	10.2166	8.61094	15.6903	10.4146	10.5881	10.3243	11.4293	9.3551	12.1847	11.345	10.0683	14.668	NA	10.2037	11.8953	11.1434	7.77652
85	Morphine	Astrocyte	12.2061	17.0026	12.6409	8.1522	11.1014	10.4331	15.2686	14.6864	10.5909	NA	15.4841	10.2585	6.648	12.9538	NA	13.3388	13.6486	12.4787	12.0128	10.0855	NA	12.5622	10.2717	13.4927	9.23643	14.8182	13.1491	12.9236	11.7457	12.0112	10.2351	16.1611	12.7084	14.1778	12.9835	13.8683	11.4332	14.926	12.7269	19.9844	13.3889	15.0364	NA	14.9894	13.6209	9.97836
85	Morphine	Astrocyte	11.6482	15.3314	12.7133	6.73726	9.90768	9.50597	11.9296	12.6411	10.9063	14.3773	11.313	11.4229	7.25691	9.19179	13.2981	14.0382	16.6459	12.6248	12.4039	11.2713	14.0149	10.3955	11.5988	12.8983	9.47436	10.1775	12.0791	12.2503	11.9051	11.722	12.6753	13.5844	10.6688	12.9835	10.5961	12.792	10.9719	15.6482	12.6729	16.7818	12.903	15.6013	10.5945	14.7016	14.1681	10.1764
85	Morphine	Astrocyte	11.6097	15.6182	11.5851	6.2595	10.7032	10.0564	14.4411	11.8304	8.76451	14.039	12.738	9.68732	6.77389	10.1248	11.3292	13.3871	NA	15.3641	10.6613	10.5187	16.6107	10.9977	10.2247	11.3983	9.84029	14.4039	12.4157	11.6561	11.1922	11.8172	10.5018	14.7115	12.059	11.9841	11.8779	12.8556	11.3453	13.8126	12.4214	NA	13.5795	14.8854	11.7236	13.989	16.6069	9.21112
85	Morphine	Astrocyte	13.5354	18.7023	14.8666	8.32263	11.2779	11.4553	13.39	13.1502	11.7122	NA	NA	13.7003	8.86653	10.6919	NA	15.0389	NA	16.6343	13.749	11.6943	NA	13.8445	13.6285	13.2319	11.9239	14.4405	NA	18.0116	13.5052	12.8132	12.7361	13.7837	12.9893	15.3406	13.8313	15.5691	13.4474	14.16	13.0811	16.1295	NA	14.3968	11.647	NA	NA	12.881
85	Morphine	Astrocyte	10.7141	16.5481	11.1749	5.78243	9.5497	8.75526	13.2991	11.9258	7.99605	12.7965	10.0469	8.34534	6.0001	10.6457	10.888	13.3428	15.374	10.8843	9.81202	7.98403	NA	10.312	9.15259	10.9619	8.41338	12.9387	11.7054	11.027	9.73739	10.9187	8.90197	15.2283	12.8123	11.3477	11.4682	12.0858	9.70617	11.8983	11.3694	14.339	13.8416	NA	11.6467	NA	12.6041	8.3843
85	Morphine	Astrocyte	10.9506	15.1661	10.5805	5.28537	8.84415	8.39585	13.2189	11.0318	8.20267	17.0795	12.2759	8.69991	5.0932	9.02633	9.86304	12.9045	NA	NA	10.4384	8.40773	14.2075	9.86769	9.22041	9.66641	8.15436	15.1692	11.4128	11.4122	10.4161	10.2372	9.53619	14.9403	13.1259	12.3067	11.4457	11.6379	9.50996	13.2388	12.0739	NA	NA	NA	11.4624	11.8381	12.158	8.21869
85	Morphine	Astrocyte	11.0362	12.8107	11.6515	5.99857	9.9842	10.0637	11.8852	11.9451	8.42308	14.4236	9.22257	9.13477	6.04729	8.73053	NA	12.4158	12.4892	11.6786	11.8732	9.73233	14.6091	9.91086	10.3547	11.3693	8.34387	11.8761	12.0877	11.2004	10.3133	10.4293	10.5175	14.1602	10.5003	11.9446	10.5294	11.6323	9.5759	14.1299	11.9961	13.8848	12.2763	14.9756	11.2517	13.109	12.9827	8.58737
85	Morphine	Astrocyte	12.6552	15.4424	11.9074	6.55714	9.93947	10.3927	11.842	12.9634	10.8042	13.962	8.56689	10.3674	6.14232	9.7685	9.79728	13.9951	NA	12.2904	12.6515	10.5437	NA	9.96017	11.7778	10.5428	9.24192	11.9087	12.0013	12.5929	12.229	11.6948	12.7961	13.9042	10.9568	12.9815	10.4958	13.0498	10.6896	16.3224	12.5483	14.8054	14.1691	14.9474	11.219	14.1357	15.2872	9.40642
85	Morphine	Astrocyte	10.2691	13.6858	10.065	5.6752	8.95023	8.51597	11.8054	11.4203	8.09274	13.1343	9.40782	8.66604	5.21628	9.70699	12.5626	12.6859	12.2585	9.85813	8.83743	8.80969	13.144	9.20952	9.62453	10.5434	7.66773	10.3934	11.4862	10.8519	9.69238	9.6113	8.70133	13.1525	10.7267	9.93651	9.05262	11.2733	9.00371	12.4181	10.692	13.4841	12.2534	NA	10.3109	13.1595	12.3063	7.93478
85	Morphine	Neuron	10.0923	15.7926	10.0242	5.86311	9.62784	8.67529	NA	11.5277	7.64015	NA	15.2945	7.88777	4.99098	10.9928	11.6902	11.188	11.2739	11.0778	10.1024	7.59306	NA	9.81977	8.92426	10.802	7.21839	13.0522	11.6666	10.2095	9.45834	10.419	10.281	17.4046	11.0277	10.1693	16.2079	11.0309	9.26055	13.6193	10.7399	NA	11.0586	16.0691	NA	12.6601	11.3266	7.73843
85	Morphine	Neuron	8.95613	16.1675	9.67761	5.34921	9.16524	8.00527	15.1493	10.6628	7.11514	15.7966	15.4065	7.75105	4.75536	10.1043	13.1914	11.5299	14.0532	10.4615	9.80201	6.86723	NA	8.76814	7.93702	10.3224	7.50573	12.7147	11.1945	10.0795	9.37394	10.5034	9.38654	16.0224	12.3027	11.1333	13.3295	11.1546	9.28698	11.3771	9.96797	14.8575	12.3344	13.6537	11.7483	11.4135	10.6352	6.78702
85	Morphine	Neuron	9.33184	NA	9.3372	5.70354	9.29301	7.93986	15.7071	10.2432	6.71782	14.6068	12.8012	6.97266	4.56913	9.75216	12.5805	11.7284	13.2323	9.82638	8.46806	7.25166	NA	9.41214	7.66346	10.9132	6.58218	13.4932	11.3445	10.6433	8.80957	10.2611	8.81455	16.4471	11.3329	10.7321	10.6831	11.1347	8.45932	11.9088	10.0311	NA	12.7032	14.3556	11.8424	11.314	9.73605	6.71873
85	Morphine	Neuron	9.26294	18.2787	9.47826	5.27093	8.36348	7.60677	NA	10.9615	5.98249	15.3454	12.2867	7.38586	4.47779	9.20317	NA	11.1744	NA	9.55213	9.07438	6.71878	NA	8.89682	8.13259	10.4018	6.61476	12.3867	9.64057	9.9648	8.5211	9.67033	9.49318	NA	11.809	10.3453	14.9799	10.784	8.25742	11.2753	9.44108	15.73	11.8316	15.3116	12.2025	11.3631	10.5904	6.73652
85	Morphine	Neuron	10.3039	18.022	10.4123	6.4862	9.41743	8.6294	14.4019	12.8958	8.35197	12.9756	12.7798	8.71358	4.87383	12.0744	14.3237	12.246	12.58	9.81289	10.2004	8.77557	NA	10.5325	9.29504	12.5104	7.84858	14.0335	12.2247	10.7628	9.57338	12.1452	9.83447	17.2564	12.7178	12.257	14.585	11.6688	9.96047	13.1573	10.6656	NA	13.3875	15.067	11.797	13.7216	10.4408	7.5304
85	Morphine	Neuron	9.74615	16.4072	9.49087	5.18186	9.11001	8.51851	16.1595	12.1897	7.75605	13.1913	8.89292	8.04549	5.07207	11.1133	NA	11.7883	12.6468	10.5228	9.94295	7.88947	NA	9.64061	9.02726	10.0115	7.26593	11.5605	11.0099	10.7983	8.80557	11.5046	8.81556	17.7339	11.5435	10.6858	13.5251	10.85	8.95626	11.5933	10.379	15.4955	11.6551	NA	11.9554	10.8231	11.3617	7.71812
85	Morphine	Neuron	11.2841	NA	11.2751	7.032	10.6159	9.66226	18.2531	12.2616	8.82659	21.6525	15.5882	10.0251	6.26694	12.4769	15.4796	14.4897	15.5937	11.8433	10.9869	9.16168	NA	11.0046	10.4538	12.7965	9.16537	15.1434	11.3765	12.5123	10.8607	11.9269	11.3375	16.5936	12.8683	13.2001	14.3914	12.7361	11.1295	13.6105	11.3028	19.2761	13.276	15.4544	NA	16.3842	11.3997	9.24963
85	Morphine	Neuron	10.6828	17.9534	11.0864	6.96347	9.97754	9.4721	14.3686	NA	7.99974	NA	14.9057	9.30351	6.63229	11.3248	15.5727	12.5629	NA	11.7834	10.3265	9.14006	NA	11.531	10.8519	13.5755	9.10347	12.3698	11.8755	12.4089	11.0369	11.1146	11.4393	14.2895	11.6484	12.4784	12.4163	12.812	10.3605	14.0829	11.5858	15.0795	12.7311	NA	11.8634	13.7949	11.744	9.61804
85	Morphine	Neuron	9.83104	14.93	10.6237	6.16399	9.77908	8.64921	13.328	11.6066	7.36057	10.5015	9.69008	7.79975	5.47815	11.5416	18.5666	12.3214	13.7336	10.7956	12.0084	8.10692	16.3259	9.45291	9.02166	12.5988	7.94812	12.3227	12.8892	10.6516	10.1117	10.6079	11.0351	15.1946	10.8889	10.7201	11.8188	11.5334	8.94819	12.2854	10.4475	13.59	12.3154	NA	11.5182	NA	10.5604	7.45453
85	Morphine	Neuron	NA	18.101	9.21911	4.9641	9.21148	6.71009	16.0125	10.9214	6.81303	12.8266	11.0551	6.91857	4.17853	10.3837	11.1704	11.069	11.9646	8.9492	9.5065	7.23368	NA	8.45746	8.34916	10.7498	6.48171	13.4321	10.7148	9.95786	8.36183	9.26194	9.556	16.929	11.5463	10.4124	13.3103	10.3285	7.9942	11.3306	9.43735	14.4623	13.0119	NA	11.7528	11.8214	9.60829	6.5566
13	Withdrawal	Microglia	13.9885	NA	16.6874	8.04976	10.1768	11.8699	15.1052	15.0154	10.9389	16.5599	8.23451	11.6083	6.97566	6.85	12.9164	10.0291	13.1285	13.0899	12.4865	10.7787	9.49745	8.50885	12.9856	9.36079	8.69187	11.4595	13.0675	7.77248	14.4624	12.2697	13.9942	11.2824	12.2915	NA	13.113	12.806	13.9001	15.728	12.3193	14.2098	13.8528	13.2188	12.118	17.1721	NA	10.3895
13	Withdrawal	Microglia	12.8802	18.3537	12.3812	6.84432	11.7739	9.63726	NA	12.1828	10.4548	16.8567	7.95215	11.62	6.52489	9.49633	NA	9.13759	12.7774	14.7171	12.1245	10.4011	13.2206	6.52919	13.8278	11.2071	8.74772	11.8532	12.8028	9.41403	12.5556	12.7277	13.4323	15.113	13.6131	NA	13.126	11.9367	12.5785	16.0301	12.0854	13.4497	13.6893	13.4636	13.5049	16.0972	NA	11.5675
13	Withdrawal	Microglia	11.3118	NA	13.4509	7.76618	10.6569	10.2134	16.4475	12.6474	8.37906	11.9071	9.74493	10.4142	6.31394	6.89989	11.8214	7.41747	16.1137	14.2177	9.55803	9.48901	NA	8.13277	11.659	9.49492	8.60424	11.697	12.0035	9.82662	11.2488	11.8305	11.1214	15.9385	13.3646	12.8973	13.5523	10.7025	11.5784	13.3478	11.7418	NA	14.4094	14.2906	11.3571	14.1965	6.79571	10.1451
13	Withdrawal	Microglia	12.828	16.2506	14.1495	8.01223	10.886	11.6071	14.3369	12.8552	10.7308	12.2952	9.58515	10.8169	6.47687	5.80634	13.2312	11.2609	13.2014	14.4645	9.62145	11.6749	13.5127	7.71746	12.4709	9.01877	8.10655	11.4287	11.9508	10.6757	12.4257	13.0175	11.6012	9.91217	11.1063	NA	12.22	12.1682	14.0904	13.4648	12.7538	14.8152	12.6881	16.045	11.7049	NA	NA	11.0546
13	Withdrawal	Microglia	12.4454	17.4057	14.7939	8.45777	11.1736	10.3398	15.4679	15.6729	10.3327	NA	8.53555	12.0799	8.45985	6.77891	14.439	11.6276	13.1624	14.3837	12.2073	11.2516	NA	7.49555	12.4374	11.0216	8.83661	12.4207	NA	7.62177	13.7085	13.3149	NA	15.6696	12.9497	17.6495	13.2259	13.4391	11.5758	NA	12.9348	16.6492	11.8404	12.8124	12.9703	13.9179	7.00111	12.782
13	Withdrawal	Microglia	9.45255	17.9698	NA	5.30745	8.65214	NA	14.3906	12.8679	7.35563	NA	6.80034	8.9592	4.33428	5.80572	13.6675	7.36014	11.5716	9.90617	10.9706	7.58388	11.3053	6.66833	9.95438	9.66122	6.62435	NA	9.88351	8.77425	10.1028	NA	NA	9.69889	10.5173	11.3756	NA	NA	8.89892	12.8666	NA	NA	11.7756	10.9566	10.4341	11.6749	NA	NA
13	Withdrawal	Microglia	11.2284	NA	12.6916	6.61883	9.73007	10.294	12.4706	NA	9.812	NA	6.16247	10.0881	5.11115	6.17213	13.9158	8.60317	10.3515	12.4865	8.83632	10.6479	10.2298	6.82219	11.9344	6.84514	6.34802	9.29433	12.0901	6.94859	11.588	12.1361	10.1386	11.9024	9.593	14.6895	11.5747	10.7842	9.20358	13.5858	13.6385	13.0315	9.93981	10.3794	10.752	14.9866	7.12184	9.21312
13	Withdrawal	Microglia	15.6732	19.279	15.1795	9.0358	11.4186	12.3782	19.2899	15.4422	12.9663	14.5208	9.01954	12.5147	6.02472	7.12694	12.8684	10.0787	10.4823	NA	11.4368	13.8637	NA	10.9159	15.245	9.90879	6.81715	10.7496	14.9137	6.34856	14.0748	13.9001	10.7074	10.1679	10.8076	12.2653	12.7549	13.7433	10.9171	15.2852	16.1016	13.8551	10.618	10.9579	12.252	NA	NA	12.0655
13	Withdrawal	Microglia	11.6622	NA	12.4691	6.96651	9.80912	10.3775	NA	15.5268	8.57999	11.7275	7.58443	8.95406	4.75196	5.78435	11.7851	6.58179	9.78043	14.6469	10.3027	10.3974	9.3084	4.31992	12.4427	8.57965	5.5461	9.16013	10.1598	7.19144	10.2589	12.1487	10.1021	12.7092	10.157	13.0382	14.7037	11.0624	9.21469	13.0886	12.3078	15.3792	9.81113	10.4088	11.0977	13.7628	NA	10.1384
13	Withdrawal	Microglia	11.3447	12.1753	13.8528	6.63806	9.82874	10.5989	13.7478	NA	9.59345	13.7173	6.96319	9.90712	5.25738	6.12145	NA	9.16489	10.2258	15.9301	9.52721	10.6389	9.21518	7.35562	11.3089	6.72348	6.66669	10.1926	11.3432	7.66399	12.1373	12.3585	9.86181	11.159	10.2812	13.5155	12.1405	12.507	9.92715	13.5984	13.6511	13.1294	10.231	11.1701	11.1225	15.1438	6.88441	10.6402
13	Withdrawal	Astrocyte	10.9831	17.7829	12.2084	7.99026	8.85737	11.0956	15.0674	11.8223	9.11012	11.568	10.2679	9.48142	7.15876	5.15718	9.8181	9.63077	NA	11.3583	11.1169	10.5028	11.7327	7.67637	11.5376	6.51609	8.19005	12.181	11.0992	7.738	14.0263	11.1183	11.4441	11.828	13.0027	13.3924	11.6541	12.3777	10.161	NA	12.376	16.5995	10.1388	12.1367	10.3946	16.6878	6.91246	11.8008
13	Withdrawal	Astrocyte	7.06554	11.8541	8.21124	4.3168	6.0258	6.28148	10.651	8.42917	5.40042	8.86379	6.72696	5.65776	3.18216	4.58449	6.86793	6.47846	8.56436	9.7613	6.24145	6.32925	10.0156	4.56725	8.22879	6.0329	4.46341	8.45055	8.89355	6.32419	7.77428	8.30133	6.81397	11.2858	8.30107	8.7721	9.30365	6.6406	6.58063	9.44322	8.43952	11.2989	8.7037	8.89006	8.44181	10.9401	6.09475	6.17336
13	Withdrawal	Astrocyte	11.7141	17.6799	12.7666	7.66912	10.3519	10.252	15.9303	11.901	9.85935	13.3958	NA	9.27145	5.77993	6.18686	10.2219	10.5592	NA	NA	10.019	9.40212	13.2264	9.16104	11.6028	9.1377	6.95785	12.6181	13.3003	8.75576	12.4636	10.9368	NA	14.8025	10.4443	13.7325	12.1272	11.1024	9.90409	15.7776	12.6547	15.3253	11.0289	11.3152	10.5068	12.9797	7.56895	10.5943
13	Withdrawal	Astrocyte	NA	NA	13.4212	8.96864	9.32279	12.4114	NA	12.4954	11.4073	13.2053	NA	10.3641	7.81304	5.83335	9.99434	11.6788	NA	13.5094	10.8286	13.5282	NA	7.83196	13.327	8.34181	9.06255	14.3926	11.1208	9.53691	16.0766	11.3978	NA	NA	11.824	13.9726	NA	13.4847	11.9598	15.3276	12.9701	18.9936	11.3	13.0325	11.8059	NA	7.67713	12.8839
13	Withdrawal	Astrocyte	12.4215	17.6019	13.4703	8.60392	11.3557	11.9909	17.3175	14.2436	10.5547	NA	13.0907	9.97838	5.86892	6.7325	10.1747	10.3986	11.0229	NA	13.0944	11.6546	13.1153	7.8418	14.6866	8.12844	6.91413	11.1922	12.8517	7.74283	14.5243	12.279	11.6842	13.7472	10.7385	14.0791	15.4943	14.757	10.4837	15.008	13.7726	NA	10.6492	11.5724	12.0424	15.9957	7.34974	11.9033
13	Withdrawal	Astrocyte	11.7964	15.6472	12.8295	7.2453	10.2323	11.2314	13.7267	12.2429	10.1462	10.459	10.746	9.90879	5.60979	4.40412	9.83075	10.2319	11.3358	14.2448	9.79044	10.0623	11.6026	9.14744	12.968	8.04667	6.56963	11.0638	12.9021	7.33061	14.8871	10.6401	10.8455	13.2086	10.9068	NA	12.8062	12.454	10.6025	15.3281	12.929	15.9942	11.3173	10.9749	9.0137	13.411	7.13813	11.3768
13	Withdrawal	Astrocyte	11.4234	17.3231	12.4513	8.84925	9.15508	11.011	NA	12.0832	9.45189	13.9677	11.4035	9.7268	9.2029	6.14106	NA	11.9011	NA	13.0479	10.7622	10.5493	NA	10.065	12.9058	8.51928	9.74533	15.145	NA	10.8292	15.5375	11.4292	NA	14.2247	12.3553	12.7968	12.3166	12.2369	11.4449	13.7635	13.51	18.591	11.7932	14.9193	NA	NA	7.03689	14.3326
13	Withdrawal	Neuron	9.07335	NA	10.2217	6.70815	9.44546	8.79017	NA	11.1385	6.78954	14.5105	10.9016	6.99896	4.61372	6.7499	11.2352	8.80532	10.444	9.97645	9.05755	7.20176	14.3896	7.40025	9.16588	6.95273	6.2016	11.2992	11.5455	8.37551	9.34919	12.2883	9.11105	NA	10.476	14.1242	NA	9.52201	8.74189	12.0582	10.3235	15.6682	10.0148	10.5569	NA	12.4277	7.64977	7.65333
13	Withdrawal	Neuron	10.3847	NA	13.2019	9.35794	10.2168	10.0917	NA	11.7836	10.511	13.5218	12.0491	12.1259	10.8634	4.24941	NA	13.6064	14.5789	13.923	11.1704	10.1918	NA	11.0077	14.3151	6.99106	11.4738	17.3456	NA	13.4848	17.2684	NA	NA	16.1512	12.9007	14.6729	NA	13.8738	13.8784	15.6079	NA	NA	NA	15.4279	NA	15.1291	NA	14.6049
13	Withdrawal	Neuron	8.55125	NA	11.8266	8.25583	8.69793	8.4088	NA	10.9488	7.27535	13.2387	10.408	8.98176	8.08411	4.4824	NA	7.20405	NA	NA	9.0555	8.61834	NA	7.59934	10.6674	5.56214	8.67498	14.4755	10.8564	9.64378	14.6624	11.8875	10.4846	NA	14.5213	12.6781	NA	NA	11.278	11.984	9.6716	NA	11.4097	NA	NA	13.0912	7.20775	11.7942
13	Withdrawal	Neuron	8.77197	15.9833	11.149	6.48806	8.93328	8.05207	13.5476	10.2825	6.55518	10.8392	9.02746	6.83507	4.2328	6.52746	14.2552	7.78076	NA	10.9903	8.91	6.80633	12.564	6.50303	8.82498	6.94973	5.95127	9.47263	NA	7.69146	10.2434	11.6751	8.81942	7.05658	9.98016	8.93302	12.3874	9.4625	8.29218	12.0219	9.6151	18.5	10.0096	10.6367	12.8547	10.3177	7.38551	7.42778
13	Withdrawal	Neuron	13.0946	NA	12.3767	6.48602	10.1486	8.96877	NA	12.1753	8.96056	12.5362	14.7354	9.19496	5.35562	6.57512	13.1088	11.6878	14.6293	12.1483	6.82854	9.61872	NA	8.78447	11.3715	11.1187	6.67131	16.1194	12.0137	9.40978	10.9985	11.4923	13.1045	23.5554	NA	13.1369	13.2417	10.4595	11.2539	13.1758	10.88	NA	12.6438	14.3049	NA	14.007	NA	8.6718
13	Withdrawal	Neuron	11.8176	NA	14.5206	7.51849	10.9448	9.21715	15.7564	13.6521	8.46681	NA	15.2667	9.5988	5.24754	6.45538	NA	12.7877	14.5225	12.0407	9.03685	9.82962	NA	10.0794	11.4464	10.6453	7.07564	12.9824	11.8716	9.95983	10.8802	11.1335	12.7881	22.619	12.9022	14.1958	13.4864	11.1855	11.6464	12.6484	11.4372	16.0866	13.6045	15.0894	NA	14.4625	7.21332	9.36174
13	Withdrawal	Neuron	11.7461	NA	12.3254	6.42742	10.3581	8.80976	NA	12.4047	7.6812	13.0116	14.809	8.90326	5.36896	8.74584	NA	9.5296	13.0804	11.4273	9.2956	8.27725	NA	9.71739	11.0433	11.047	7.30119	13.1864	11.6252	9.58313	10.0735	12.2561	11.5191	21.2574	14.6767	13.7395	15.9541	11.127	10.485	11.3036	10.8115	NA	13.9326	14.555	NA	12.08	7.33602	8.74569
13	Withdrawal	Neuron	9.21667	NA	11.6918	7.39398	9.71938	9.15	15.986	12.2637	8.27448	13.6628	NA	8.47807	4.84083	6.65484	11.5106	10.3999	10.8594	10.9247	8.23556	8.32994	14.4576	8.51737	10.0894	10.1546	6.72439	12.0093	11.8333	8.96367	10.5432	12.0546	9.37286	18.9726	11.1959	14.4011	15.262	11.6993	10.7434	9.35395	11.258	18.9343	10.531	11.6703	12.9853	15.4796	6.79668	8.41389
13	Withdrawal	Neuron	11.4226	NA	13.0564	8.59815	11.7221	10.4572	NA	14.9459	8.60869	14.0225	11.4896	9.17527	5.90602	6.39827	NA	9.96087	11.5008	11.6001	11.1559	9.44985	NA	7.80796	11.0952	9.50824	7.08934	11.9414	14.7536	9.73676	11.0989	14.5504	11.7251	20.4847	11.9721	14.475	16.7735	11.6791	11.1869	13.4689	12.4825	20.9222	11.9906	11.8427	NA	13.5963	6.92068	9.25168
13	Withdrawal	Neuron	13.4439	NA	14.0093	7.74672	12.4269	9.45553	NA	12.4301	10.0525	11.9449	NA	9.59846	5.33859	6.68955	NA	9.70512	11.1217	12.9036	11.2998	10.102	NA	7.81369	12.0348	7.24798	6.88863	11.4728	12.6222	7.92209	10.4443	12.5941	10.8829	NA	10.7464	12.0084	17.465	11.501	10.2053	11.9351	12.5337	15.7758	10.9881	11.046	14.7445	15.8741	7.17544	10.4855
13	Withdrawal	Microglia	14.6049	15.451	16.0476	8.53943	11.6544	13.2732	12.3815	13.9654	12.9231	14.4004	11.6658	13.8379	6.29088	6.76166	NA	11.0593	11.2969	NA	NA	16.3347	12.6561	7.46487	NA	11.1168	7.3626	12.6025	12.6265	NA	NA	13.1219	11.5151	12.1766	10.6916	18.9038	11.6991	14.0029	10.5221	15.7525	NA	20.1951	11.1027	10.9522	11.4588	NA	NA	15.1432
2	Placebo	Microglia	10.7266	16.7879	11.4915	7.2073	9.39331	9.06736	14.1194	11.9071	6.80275	11.6452	9.69867	8.58773	5.66029	6.67198	10.5961	10.0176	NA	13.4705	11.0816	8.76206	NA	6.98137	10.5456	9.83777	6.57783	12.268	11.5682	7.55467	10.6938	10.6441	10.8823	NA	10.8331	12.8579	11.1554	10.907	9.94524	14.3909	11.511	18.0133	12.1126	14.4047	13.8706	14.5138	6.6098	8.86605
2	Placebo	Microglia	11.5659	18.5265	13.2336	7.48897	9.23905	10.3609	13.251	12.4741	9.3937	14.8059	8.06127	9.1317	6.79569	9.94531	NA	7.51565	NA	11.6529	11.5531	10.1218	NA	7.23463	11.4184	10.2511	8.31179	10.8028	11.3872	7.9242	12.5144	10.5078	NA	NA	13.637	11.0549	12.4683	12.5699	10.2677	11.267	12.5087	12.96	11.4976	12.5347	13.4476	14.1335	6.87944	10.2837
2	Placebo	Microglia	13.4764	18.9046	12.9222	8.9001	10.7254	10.7215	15.1388	13.9213	9.24137	15.2879	8.2581	9.66394	6.4556	9.75941	NA	10.6129	NA	13.6161	11.3899	12.2594	16.2609	7.84052	11.5948	11.2422	7.28307	10.6638	NA	11.7151	11.9525	11.2783	NA	16.2589	10.8864	14.0485	12.0699	12.1801	10.7505	13.6306	12.1784	14.8274	11.3656	11.5708	13.093	15.5401	7.89783	10.5065
2	Placebo	Microglia	10.4264	19.7458	11.4561	8.24596	8.99549	8.66974	NA	13.2206	7.34606	15.2691	11.2977	9.55375	8.87714	9.0841	12.0491	13.2445	14.2753	12.3579	10.5017	10.0982	NA	10.1418	11.5608	9.42834	9.55394	15.4693	10.9286	11.0582	14.4929	10.9481	NA	16.3041	14.2138	12.0639	12.8414	12.2431	12.2509	11.5215	10.9404	NA	NA	15.3246	NA	16.7342	7.55803	12.0381
2	Placebo	Astrocyte	13.906	NA	14.3901	10.5508	10.3131	12.848	NA	13.0853	13.2327	NA	10.5396	11.9645	6.92224	8.64544	12.119	11.5394	11.1187	14.8594	NA	14.2231	NA	13.6813	12.1717	8.59604	8.32637	12.3753	NA	12.8472	14.2095	12.072	NA	NA	11.6757	NA	NA	13.7	10.7656	NA	15.113	16.0946	11.3208	12.1836	NA	13.4669	NA	14.8835
2	Placebo	Astrocyte	14.7299	NA	14.1039	11.4703	10.5898	12.7749	NA	14.2515	12.3295	NA	12.8514	12.5864	9.73562	6.58372	12.5503	7.65127	NA	14.1653	12.5916	13.3783	NA	7.15667	NA	9.64722	9.99313	14.76	12.0817	13.2182	16.5161	14.1129	13.7498	16.399	15.7421	14.5079	14.1477	NA	12.7158	NA	13.9186	20.4799	12.0349	14.1723	NA	22.4714	NA	14.5154
2	Placebo	Astrocyte	NA	NA	14.9359	8.79484	9.80963	11.8932	13.7616	NA	12.2976	NA	9.39355	10.4277	7.17406	7.44482	10.9764	9.4306	NA	NA	12.3765	NA	11.3356	9.39698	12.1977	9.83128	8.33753	NA	NA	11.2927	14.3496	11.529	NA	12.5917	11.9409	15.8079	11.8202	13.2358	11.6239	18.6735	16.1168	14.8182	12.0399	NA	12.7666	14.3599	7.58676	11.884
2	Placebo	Neuron	10.3567	15.1005	10.9552	6.36527	6.8307	8.5967	11.3164	9.22023	7.87752	11.2691	7.17428	8.01906	4.86425	3.85097	6.96657	11.1584	NA	NA	8.98469	9.22747	9.19879	6.78175	9.27204	7.90635	6.42499	7.86602	9.49199	6.64064	12.0198	8.07337	9.48274	8.67219	9.71238	13.3321	10.315	9.99906	9.23788	12.8172	10.7582	13.4344	9.48621	10.58	9.22526	14.081	13.0544	9.42504
2	Placebo	Neuron	12.3953	NA	13.4082	10.3324	10.5096	11.4692	NA	12.9932	9.62407	17.5071	11.1655	10.995	8.0752	8.48568	15.7493	11.3101	NA	12.7138	13.6212	9.20154	NA	10.7388	10.55	11.5775	8.70672	15.8761	11.9996	11.7667	14.1298	11.822	12.4676	NA	13.4319	13.053	NA	13.3115	11.6182	12.8894	12.858	16.2452	12.0019	13.7998	NA	14.0349	9.25167	11.8517
2	Placebo	Neuron	10.8704	17.0258	10.6704	6.73326	9.19064	7.6037	NA	12.8532	6.67393	14.8473	12.2113	7.01715	4.44042	5.81676	NA	9.39886	10.9509	11.148	8.56207	8.08537	NA	6.69114	9.74321	9.93769	6.0727	12.3701	9.8817	6.75302	9.24495	10.5647	10.7354	15.7708	11.1015	10.0941	NA	9.56157	9.8428	12.0545	10.118	16.5	11.1448	12.3771	NA	13.0338	7.05531	7.13273
2	Placebo	Neuron	12.6309	NA	11.9271	9.32165	8.76295	8.96573	16.1537	12.0534	8.16055	16.1556	11.1735	9.42032	7.73568	8.40447	NA	NA	12.7667	11.9109	11.277	10.2978	NA	9.79917	10.7396	9.83066	8.26586	15.6943	10.707	7.79437	13.2683	10.96	12.114	NA	13.2858	12.8858	NA	14.1321	12.1299	13.2279	12.8932	18.951	12.6815	14.6648	NA	20.4207	7.61545	12.0988
2	Placebo	Neuron	11.9261	NA	12.9812	8.71574	11.4594	10.641	NA	13.8385	8.34458	NA	NA	8.98404	6.18236	7.22312	NA	9.50905	11.6706	12.4114	11.0338	8.51619	NA	9.34166	10.8532	10.8813	6.78993	12.0181	13.0868	9.95143	11.5216	11.9801	10.3045	18.2501	12.0326	11.8561	15.0542	12.12	10.8764	14.087	12.6826	21.38	10.8538	11.7025	NA	14.3261	7.63998	10.3021
5	Morphine	Microglia	NA	18.4728	14.0553	8.58912	9.58958	11.0508	13.2264	13.0122	10.8302	14.5569	7.1321	10.6647	6.24125	8.37159	13.9556	10.5393	11.2531	13.8799	11.9619	10.2098	NA	7.83578	12.1254	9.26819	6.94333	11.3089	NA	7.16552	13.409	12.3603	NA	NA	11.1332	12.8563	12.703	NA	10.9693	14.444	12.5689	13.7907	10.997	12.5194	NA	17.375	7.66211	11.7967
5	Morphine	Microglia	13.1142	NA	15.0002	10.5271	10.2894	12.3555	15.7285	14.0934	12.4781	NA	8.69488	14.1372	11.7094	8.41697	15.7207	13.2447	15.6342	14.9904	11.8726	14.4856	13.3045	9.80156	14.2649	9.82168	12.7401	14.5683	NA	NA	17.6407	13.4169	NA	16.3221	14.7105	NA	15.6798	18.8641	13.0432	13.0278	18.3229	17.7	13.622	14.9074	NA	NA	12.1634	19.6403
5	Morphine	Microglia	12.3715	18.7592	13.2141	9.09958	10.2141	10.4808	14.8687	NA	12.1979	15.5533	6.99342	11.6049	NA	6.63281	14.3788	13.182	12.8862	14.3256	18.0983	12.1599	11.7348	7.87856	13.1238	9.93329	9.45947	11.9461	13.1071	11.2098	18.0516	13.7535	NA	18.1329	13.9493	16.9769	14.4423	13.1359	11.6898	NA	15.1472	13.8585	12.7364	13.6713	12.9236	17.7193	7.93247	13.6431
5	Morphine	Microglia	13.4693	18.1779	13.8321	6.99705	11.441	11.9647	13.1306	13.7859	10.5226	NA	7.04348	10.2938	5.46735	6.3069	11.9102	9.16489	10.5705	13.2233	10.9618	11.1303	11.3782	6.97936	12.1644	11.2328	6.30024	9.54213	15.156	9.34874	14.3788	11.8382	10.6355	15.115	9.89224	13.7135	11.5797	11.8435	9.61087	15.1416	14.8398	12.3647	9.87398	10.9802	11.5589	NA	7.67845	11.936
5	Morphine	Microglia	11.2437	16.8484	12.8938	7.59062	10.5387	10.6473	14.7353	12.8559	10.5742	NA	7.51224	9.90678	5.93297	7.41127	9.82892	11.3404	11.1837	16.0839	10.3625	9.59737	13.2416	7.0528	11.8212	9.94554	6.58062	9.44365	12.7056	9.07	12.5936	12.4972	10.6605	9.0411	10.3507	12.5654	13.0974	12.7557	9.83345	15.9416	12.8775	12.1562	11.3404	11.3251	11.4532	14.4799	7.14982	11.4541
5	Morphine	Astrocyte	13.614	20.5385	12.6386	9.41244	9.6247	11.6773	14.2908	13.2637	10.2372	15.4341	13.5486	10.0031	6.61681	5.58863	10.3029	11.0547	11.5406	13.6466	12.4511	11.8194	NA	4.00691	12.6192	6.7705	7.8624	13.2317	11.9995	11.0041	15.0144	12.9574	11.372	16.0971	12.254	12.8602	12.3506	12.942	10.7036	16.5036	12.4795	17.6324	10.7625	13.1408	12.3612	12.2722	3.01384	11.4237
5	Morphine	Astrocyte	12.1507	19.2851	13.367	9.5172	9.98031	11.0151	15.0082	12.4196	9.72475	17.3364	10.4346	10.1937	7.11508	7.59604	11.9236	11.4406	NA	NA	9.78181	11.7234	12.0109	9.86134	12.5978	10.6338	8.12747	13.5497	11.7635	12.0319	13.9182	12.8186	NA	18.0054	12.8711	15.851	13.3191	13.6563	11.1506	16.1282	13.6513	16.8682	11.3153	12.7846	NA	14.4076	7.79896	11.906
5	Morphine	Astrocyte	12.1404	17.3736	13.1916	8.06071	9.36359	9.61578	14.4917	12.5888	9.4386	14.1572	9.51415	9.45145	5.50327	7.1744	10.6038	11.2738	NA	13.6182	8.59296	9.26494	20.1205	9.32595	10.648	8.19289	6.61093	12.2813	11.8541	9.5975	10.8818	10.8366	10.2588	NA	11.6198	12.8303	13.8618	11.1176	10.1256	15.5932	11.9134	16.1109	10.4212	11.6898	12.7096	NA	7.58272	10.0479
5	Morphine	Astrocyte	NA	NA	15.9336	9.99481	11.9645	15.4254	NA	16.2377	14.272	21.0205	NA	12.3926	6.36826	6.73145	11.6996	10.2135	10.8882	NA	NA	13.6238	NA	12.8582	14.5987	11.5329	7.08205	12.0607	13.6156	NA	NA	13.0403	11.946	18.7504	11.5191	NA	19.0024	NA	10.3669	19.6372	15.1112	NA	10.6935	11.2506	NA	15.5997	NA	13.9568
5	Morphine	Astrocyte	12.9747	NA	13.016	9.99301	9.44527	NA	NA	13.4777	12.583	15.3016	11.3931	10.4529	8.80096	6.39876	11.0049	12.6435	NA	NA	13.5678	16.8038	NA	11.0338	13.9586	9.87745	9.01379	14.2764	11.1909	12.8706	16.2704	11.5675	NA	NA	14.6065	14.0998	NA	13.7403	13.1113	17.5741	13.3258	15.9822	11.2898	NA	13.361	16.4528	7.29123	14.5962
5	Morphine	Neuron	10.9718	16.9089	11.73	6.9931	10.2526	8.61038	15.34	13.1468	8.61158	14.3463	11.3093	8.72453	4.79101	5.34597	11.6322	9.028	10.5545	12.9698	9.0672	8.50669	13.5584	7.45714	10.2337	9.92103	6.36991	10.4776	10.5805	7.81606	10.085	10.9926	9.69543	NA	10.9988	11.6061	14.5995	9.59744	9.57584	13.6508	11.7661	16.116	10.4462	10.7755	12.5032	13.1075	7.1484	9.21983
5	Morphine	Neuron	10.4504	18.7886	12.5954	6.58319	9.38341	8.22748	NA	12.699	8.3737	13.8175	11.4383	8.70629	5.0292	8.21115	NA	10.5924	11.6678	10.6628	8.59492	8.29516	14.1209	7.61006	9.69691	6.96269	6.57673	12.8652	11.0247	8.71467	10.5097	12.2861	11.1164	NA	11.4199	10.4564	NA	10.5433	9.78208	13.0278	11.012	14.3855	11.7094	12.5826	14.1824	14.1375	7.20325	8.3004
5	Morphine	Neuron	11.0149	17.5201	14.3534	8.08967	11.2066	9.37735	13.7029	15.2557	9.51805	14.1009	NA	9.56571	5.39258	6.67904	14.2442	10.0437	10.7941	13.1716	11.9212	9.17214	NA	8.16899	11.811	10.9428	6.62262	12.9596	11.8548	9.37797	11.1491	11.1844	11.1143	12.5569	10.8697	12.039	11.664	12.9429	10.2004	12.5037	11.8229	NA	11.087	11.1621	14.3806	NA	7.68291	9.80676
5	Morphine	Neuron	14.1834	NA	13.996	9.31524	11.9725	12.1599	NA	NA	12.5782	19.4449	NA	11.5791	6.43062	10.2041	NA	10.4314	11.8052	13.4234	13.9942	10.5958	NA	11.9018	13.3758	12.2957	6.97242	13.7506	11.8221	7.31465	12.6036	13.6244	11.5997	NA	11.5524	15.7342	NA	14.0227	10.0919	13.5588	13.2711	NA	11.1182	11.5035	NA	NA	NA	12.5432
5	Morphine	Neuron	NA	19.5601	12.2503	8.55062	10.6795	9.95802	NA	12.4309	8.11804	NA	14.2425	8.56437	6.00139	9.56954	NA	11.5364	11.2581	11.2594	10.1625	8.45621	13.0641	9.11869	10.4716	10.7984	7.06451	13.5235	12.2246	9.89388	11.9843	12.3932	11.0744	NA	11.3515	12.0944	13.4713	11.7396	10.0392	13.9663	11.5227	NA	10.8182	12.0293	14.3962	13.9392	7.7741	9.50164
13	Withdrawal	Neuron	9.49246	NA	11.7796	7.16854	9.54566	8.95752	NA	12.1646	8.11544	13.7644	11.707	8.60296	4.68461	6.39705	11.1986	10.0053	10.6059	10.8284	8.22015	8.49905	13.1706	7.35285	9.98762	10.0744	6.25331	11.8636	11.5038	7.20913	10.3421	12.0071	9.52345	NA	11.1366	13.5288	15.3591	11.8612	10.582	11.3132	11.2761	18.902	10.5343	11.654	13.2582	15.5415	7.34803	8.52757
1	Placebo	Microglia	11.781	NA	11.6936	10.0688	10.4915	10.1205	NA	12.6308	8.88256	18.5562	7.71968	12.3105	10.104	11.1982	NA	16.0326	15.6677	12.7265	12.4038	9.75653	14.0218	11.8955	11.6094	11.5294	12.08	14.566	12.6384	14.1294	14.1711	12.8506	11.2523	19.026	14.3866	14.9895	15.7268	13.7608	12.8829	14.1949	11.7414	12.3725	13.5494	NA	11.1784	NA	14.3876	12.5166
1	Placebo	Microglia	9.67717	NA	9.83123	8.6083	8.9813	8.74112	14.8483	10.9581	7.75118	15.838	7.39347	9.55258	7.67254	11.6772	14.2429	12.8136	13.1877	11.2254	10.2141	7.58746	13.0202	10.0034	9.87742	9.56621	9.62801	13.3157	11.633	11.7535	11.583	10.5236	10.4201	NA	11.9377	13.337	14.7112	12.4799	11.4466	13.5883	10.4932	11.6225	12.2917	NA	12.5339	12.2683	11.9984	10.5678
1	Placebo	Astrocyte	11.1201	15.11	11.2553	8.8086	9.81155	10.1831	14.0666	12.5942	9.01879	13.2714	12.8409	10.1038	8.11086	9.48217	13.4831	12.3156	12.5353	14.4782	10.2199	8.81639	NA	11.8708	11.4175	9.86751	8.8725	14.1121	13.6419	13.0752	13.2496	11.1027	10.7829	12.7567	11.3507	12.8783	13.261	12.1437	10.5432	14.2655	11.9359	19.5115	11.5416	NA	10.4334	10.8566	10.5835	10.809
1	Placebo	Astrocyte	11.3907	15.1256	11.8335	10.6972	10.0194	12.3719	17.0178	11.4261	10.9697	14.3125	14.0787	11.3347	10.0254	9.63974	11.5187	13.5957	15.7766	16.5086	13.2519	12.3993	16.7201	13.1753	12.8964	10.6135	11.443	16.7192	14.2932	13.5032	NA	12.1416	NA	NA	13.6021	15.2605	18.7798	14.7259	12.8697	17.8681	14.2194	NA	13.5167	NA	11.6808	12.6334	17.231	12.348
3	Placebo	Microglia	10.3639	NA	11.4926	8.24129	10.5013	9.63426	15.9181	13.2259	9.30561	NA	10.0201	9.28666	6.46156	14.9128	NA	11.4358	11.7315	13.2205	11.1183	9.60019	NA	9.58778	10.8311	13.2657	8.02386	12.2188	11.3973	11.7456	11.4171	12.729	10.8905	14.4145	11.316	12.048	15.3599	11.4005	9.45459	18.7903	11.7757	19.3752	11.6919	19.6746	12.9376	12.2675	10.9517	9.59216
3	Placebo	Microglia	9.78486	NA	9.17716	6.11561	9.23108	7.45257	NA	10.3515	6.55596	NA	NA	6.80389	4.80442	10.5439	12.5138	9.66136	9.23133	9.21171	9.36209	7.38756	13.8358	8.4716	8.39788	9.59819	5.84194	10.5416	10.1765	9.36965	9.08769	9.11777	9.09658	21.0875	9.09447	9.74001	NA	10.0735	8.00395	12.9547	10.1305	13.9352	10.2366	22.736	10.9237	10.9557	9.634	7.05736
3	Placebo	Microglia	9.97725	14.4368	9.82707	7.33997	10.2753	8.51038	15.8615	12.0357	8.07605	NA	NA	7.21186	5.66296	13.0819	NA	10.582	9.67288	9.39649	11.4024	7.71557	15.3419	8.72901	8.60139	12.0719	6.96925	10.2624	10.8779	NA	9.95038	10.966	11.1112	15.6564	9.38585	12.2468	12.7513	10.8282	8.46358	13.2289	10.7443	11.348	10.9007	NA	10.6859	10.7046	8.29366	7.67262
3	Placebo	Microglia	9.06442	NA	9.98117	6.56811	NA	7.99199	14.8172	11.5653	6.6293	NA	8.10547	6.94722	5.24769	11.0271	14.122	9.96431	9.82296	7.71861	10.4316	6.38326	14.5604	8.68536	7.27969	11.5601	6.85679	11.3958	11.2908	9.47646	8.95768	9.80184	9.24717	15.5083	10.187	10.2827	12.8881	11.0365	8.40317	11.7219	9.76424	11.1177	10.5887	NA	12.3944	10.987	9.22584	7.29848
3	Placebo	Astrocyte	11.0414	14.0072	10.3943	6.02185	8.91879	9.52504	12.2356	11.1964	8.28331	11.9817	11.6576	8.77159	6.02109	6.62686	10.5676	10.6057	10.1696	11.4642	10.3293	8.71273	12.1273	9.86174	10.2777	9.05686	7.2468	11.3053	12.0608	10.1346	13.0904	10.2126	NA	6.99417	9.26874	13.1286	NA	11.0877	9.3243	22.8779	11.9654	13.8858	10.2385	NA	9.80636	12.7224	10.0516	9.06656
3	Placebo	Astrocyte	9.80059	13.2757	9.42534	5.74851	8.37477	7.82464	12.831	9.73847	8.10755	16.3675	11.217	7.62328	4.98522	7.97269	10.2568	10.0001	10.8266	10.4414	8.09165	8.19591	14.3456	10.0565	8.71041	9.06669	6.89193	12.0527	10.0275	9.45458	9.53806	9.01807	8.25113	11.691	9.73874	11.9373	11.9161	10.7423	8.45252	12.3978	10.88	14.116	10.9455	19.7769	10.4605	11.991	10.5835	7.65257
3	Placebo	Astrocyte	10.8419	13.0922	10.5318	6.71515	9.3839	NA	11.5789	11.6586	8.94809	13.7696	NA	8.68765	5.84278	9.26437	10.7788	10.5485	NA	10.7303	11.2577	8.17195	13.8861	9.51622	9.61689	10.1518	7.15518	11.0565	12.9684	NA	10.6926	9.97627	NA	8.40867	9.17022	11.7248	10.6663	11.5644	8.94463	13.0522	11.2669	13.7474	10.7799	NA	10.7892	11.4788	9.71762	8.61571
2	Placebo	Neuron	8.34905	13.1405	8.62897	5.42702	7.71432	6.47783	11.214	8.78358	6.06636	14.2362	7.73315	6.61466	NA	8.09441	11.2287	9.79505	9.52215	9.98368	7.49936	5.96782	13.8268	8.1967	6.82396	8.81786	5.30169	9.75634	9.91751	8.15284	7.38466	8.69815	7.53766	12.8062	9.28379	9.45044	11.2983	9.19947	7.25629	9.13346	8.64907	13.2083	NA	NA	10.7095	11.0307	8.94819	5.26842
2	Placebo	Neuron	8.41291	13.0572	9.29902	5.25649	9.16922	6.38753	13.0609	12.169	7.76155	NA	12.4664	6.44259	4.19737	10.5238	13.7661	10.3728	NA	8.24546	8.80527	6.15127	14.1457	9.11526	7.20893	11.0289	6.06006	14.13	9.49783	9.36219	8.41845	8.44884	9.46421	15.1018	10.199	10.7433	11.7841	9.76275	7.57954	11.2591	9.22176	14.4721	11.1053	19.0278	12.5647	11.232	7.28551	5.97031
2	Placebo	Neuron	8.92438	NA	9.47135	5.79133	9.41511	6.89005	NA	8.74615	7.37586	9.59446	13.6684	7.0634	5.25826	12.5082	14.6498	11.2691	12.5434	9.85617	6.81736	6.932	17.7087	9.09646	8.01759	13.2295	6.51049	14.1832	10.1381	9.16886	8.57716	NA	8.03629	NA	10.9452	12.1908	14.0677	9.69948	8.11621	10.9528	9.42201	19.9809	13.4794	22.4398	16.4225	12.7499	10.0595	6.6972
2	Placebo	Neuron	8.47389	20.444	8.21898	4.66707	8.65999	6.4876	18.3494	10.5412	6.3043	11.2614	11.9588	6.31227	4.57041	10.7287	13.08	9.70028	11.0941	9.34209	7.84386	6.69217	19.1552	9.1517	7.30612	10.2399	6.61554	12.5521	9.54719	NA	8.44785	8.51195	NA	12.494	10.2535	12.0425	13.328	8.50057	7.40795	10.3759	8.42355	18.3068	10.4679	19.0044	14.9162	10.9271	8.63987	6.28366
5	Morphine	Neuron	7.14024	11.9276	7.60483	4.58181	6.12945	5.44826	10.8239	NA	4.67493	8.80184	6.76273	5.6039	NA	4.10665	8.57016	7.68291	NA	NA	NA	4.84928	13.1363	6.69747	5.18539	6.77998	4.41551	9.42205	8.58947	NA	6.37383	NA	NA	10.0127	7.33399	8.75907	NA	8.57864	5.95644	8.75756	7.69892	10.0239	8.10168	19.9976	8.68023	9.80186	9.43961	5.1058
5	Morphine	Neuron	8.35702	16.7668	8.80606	5.46067	8.20135	6.8065	11.8454	10.1447	5.81175	14.5626	8.33892	6.55699	4.64808	8.32086	12.9727	10.0286	NA	9.06535	9.09265	6.01847	13.5719	8.61615	7.27456	9.31693	6.2627	12.8285	9.97507	NA	8.19485	9.18798	NA	12.5818	9.40519	11.4919	NA	NA	7.65561	10.6217	8.88334	13.0916	10.5044	NA	11.7027	10.293	8.67092	6.3577
5	Morphine	Neuron	10.309	15.6603	11.5675	7.74808	9.84706	8.46179	13.8292	11.0797	7.51692	10.8504	12.6439	8.32396	6.10233	11.1527	NA	11.0742	11.0665	10.6761	9.35669	7.77113	NA	10.3308	9.56403	12.5004	7.45997	14.0636	11.807	NA	NA	11.2189	NA	13.0041	10.5574	11.6479	13.4987	11.2787	9.50262	14.2374	10.4327	17.3919	11.2933	22.036	12.3482	13.469	10.0112	8.64996
5	Morphine	Microglia	9.33515	14.3648	9.79655	5.91753	8.35734	8.70624	11.5905	10.5664	7.53193	NA	5.60018	7.93637	5.57125	7.8623	NA	10.0568	NA	10.8798	9.72273	7.57177	12.4755	7.39751	9.43374	8.56343	6.9941	10.1892	10.7349	NA	11.26	10.0731	NA	12.1248	9.33728	11.3952	NA	12.1063	8.78214	13.3786	10.5631	9.57942	10.8663	18.7446	9.79015	13.3862	9.77053	8.24158
5	Morphine	Microglia	11.5699	13.4239	12.1924	9.03502	NA	9.90954	11.4382	13.8868	NA	NA	8.08014	10.9318	6.54962	11.0879	NA	10.6114	NA	NA	11.3936	9.42563	15.1377	10.0128	10.391	11.1085	7.29957	10.5596	12.8644	NA	12.4981	13.7223	11.4579	NA	9.09217	13.7282	12.7805	14.0281	9.3071	15.1177	12.2833	NA	10.3908	NA	11.3953	NA	14.3658	9.96093
5	Morphine	Microglia	10.2129	13.0754	9.85329	6.99666	8.79183	8.59043	15.1571	12.053	8.00523	13.1446	6.50679	7.72603	5.82439	8.17447	12.457	11.2044	NA	10.4474	9.7534	7.0346	12.9869	8.2706	7.9836	10.325	7.40637	10.2723	12.2776	9.39478	9.75751	10.444	9.17931	12.6178	10.4435	11.9902	NA	10.1752	9.60347	NA	9.84204	10.3415	12.5573	NA	11.3184	11.5863	9.26242	8.05988
5	Morphine	Microglia	10.0756	14.1261	9.9687	6.72768	8.70702	8.85177	15.1435	10.7675	8.42593	10.115	6.98089	7.54032	5.9466	8.7871	12.4627	11.5422	11.0466	9.86794	10.8769	8.44393	12.5198	8.04772	9.58665	9.04667	6.81289	9.45749	11.2126	9.50526	9.60818	10.1856	10.2829	15.3803	9.76002	10.4944	12.0984	10.3536	9.05837	13.1294	10.8021	10.7368	12.3925	NA	10.7233	11.6635	9.99483	7.99213
5	Morphine	Astrocyte	13.2869	NA	13.3185	11.3008	12.3748	11.2532	NA	13.6726	11.3637	NA	9.81852	11.9057	11.5995	13.7274	NA	19.2705	NA	12.4475	13.5366	11.96	19.5916	12.8531	12.118	12.3459	12.3597	15.7291	15.4554	14.5735	14.56	12.6627	14.9886	NA	14.2738	NA	NA	14.5124	15.7238	14.0839	NA	16.5061	22.6474	17.688	13.1627	NA	15.2396	12.8646
5	Morphine	Astrocyte	10.5313	12.2333	10.8124	6.89901	8.72256	10.1773	12.0652	NA	9.08944	14.9903	14.7174	8.5796	6.29038	8.93499	11.6187	10.6715	NA	13.7961	11.8101	9.33714	12.6945	9.54357	10.9419	9.27593	7.00609	12.9023	13.1969	10.466	12.1903	9.69992	11.4084	9.85453	10.0799	12.8101	10.9819	11.1743	8.7895	15.2334	11.8029	22.0955	11.001	NA	10.2774	12.2331	12.0388	8.72354
5	Morphine	Astrocyte	9.77396	13.6361	9.49592	6.2086	7.123	8.5657	11.3704	9.4193	8.64454	11.2594	7.80161	7.07776	4.67861	NA	8.98063	9.0765	8.89003	10.4512	8.58896	7.4967	11.9753	7.47346	9.45558	7.47886	5.65393	8.81728	10.4449	9.16106	11.0465	9.31127	NA	6.01074	8.39228	12.5433	9.67648	10.4487	7.67847	12.3968	11.4176	11.2188	9.40501	NA	8.36563	12.4872	9.8178	7.63472
5	Morphine	Astrocyte	10.1031	20.5806	10.495	7.10804	8.67576	9.10882	13.8214	10.5263	8.05703	13.4271	13.457	9.06393	6.50304	9.31861	10.6567	11.2938	10.6072	10.1366	10.6567	8.95227	15.8244	10.9083	9.6184	8.82606	7.82415	15.4839	10.264	NA	10.8012	10.0747	10.6088	NA	10.7285	13.8547	15.0323	11.3072	9.34443	13.7786	10.3458	17.3998	12.1616	23.7041	10.66	11.5406	15.0065	9.20398
7	Morphine	Neuron	8.14091	11.6059	8.61788	5.31014	8.62377	6.59256	13.5303	8.81693	5.981	NA	10.8267	6.39126	4.07877	7.46157	9.84297	9.2084	9.70547	7.9785	8.36009	5.71934	NA	7.17923	7.49327	10.0072	5.04232	9.55528	9.90851	8.29424	7.88163	8.94755	7.8603	6.89586	8.48476	9.94181	11.2669	9.51146	7.0132	10.6567	8.92591	NA	9.52249	NA	10.0388	13.6342	7.9689	6.19488
7	Morphine	Neuron	8.76448	NA	10.3483	7.79565	9.29913	7.36121	NA	9.48962	7.06883	12.7998	14.6315	7.57682	4.82153	10.3149	12.5838	10.2159	10.8389	9.75928	7.72162	6.57303	NA	9.10751	8.27897	11.3679	6.4766	12.4484	NA	9.539	8.89857	11.0011	7.10668	NA	10.3828	10.5355	NA	10.7707	10.1118	12.5119	10.4166	NA	11.5186	22.5657	13.7101	11.3025	9.23164	7.09656
7	Morphine	Neuron	9.73963	NA	10.559	7.34857	9.23352	8.17397	NA	11.1069	7.1168	12.4872	NA	8.15774	5.69522	11.1045	13.4842	11.1579	10.2163	12.7616	10.2361	7.24836	NA	9.66215	9.20104	14.028	7.10806	13.9963	11.9911	NA	9.49888	11.647	8.99954	NA	10.0017	12.3911	NA	10.1532	8.86357	11.9798	10.3823	NA	11.1051	NA	12.2687	13.3944	12.0746	8.59277
7	Morphine	Neuron	9.14623	NA	9.5313	7.62582	9.20191	7.47553	NA	11.205	6.7295	16.9992	NA	7.86322	6.99853	10.7068	NA	11.1658	NA	10.6486	9.95962	7.52468	13.7022	9.26134	9.62126	10.1833	7.77303	15.208	10.817	NA	9.91139	10.7891	NA	NA	11.6657	11.9511	NA	11.5077	9.8859	12.7298	10.0976	NA	11.6426	NA	19.62	NA	12.2863	8.24925
7	Morphine	Neuron	10.8205	15.579	11.561	9.56084	10.1632	9.13141	NA	11.053	8.681	21.9181	9.25997	9.73669	7.53562	11.4559	16.3338	12.2217	NA	11.4005	10.2038	8.43713	NA	11.5055	9.75102	12.5301	8.10551	14.7192	NA	NA	12.4394	12.1506	NA	NA	10.7768	12.6719	NA	13.2357	11.2528	13.3802	11.4358	14.9223	12.0483	NA	13.1338	NA	12.4138	9.49091
7	Morphine	Neuron	NA	NA	12.2421	11.1211	10.8323	NA	NA	12.2918	8.86652	NA	NA	10.5622	9.32629	13.9838	NA	14.0649	NA	11.8689	12.4551	9.69969	NA	12.5795	11.4308	13.9738	10.1965	16.7198	13.2656	13.7968	13.7381	14.679	11.9249	NA	11.6658	14.8889	NA	14.8777	12.1658	15.2886	NA	17.656	12.5556	NA	16.175	15.0103	15.0238	11.2492
7	Morphine	Microglia	10.1369	14.7202	10.5147	9.04026	10.1898	9.34509	12.1671	13.2309	7.90587	15.3751	7.6205	10.7082	10.0194	9.51798	14.6995	14.4037	15.0796	11.7647	9.95819	9.20646	14.2017	12.5654	11.3798	11.541	11.6852	15.2914	NA	NA	13.2101	13.0269	12.75	15.7668	13.4183	14.3353	13.0114	15.4735	12.6768	13.5703	11.4241	13.502	14.6153	NA	12.0818	13.6441	14.6521	11.6708
7	Morphine	Microglia	9.93903	NA	10.8991	9.50315	9.2728	8.30033	NA	NA	8.85399	NA	7.27889	9.24417	7.81104	12.1337	NA	11.9143	NA	10.3559	9.12457	8.24038	14.8717	10.6047	9.44719	10.9759	8.17656	14.2878	12.3128	NA	11.4106	12.0814	9.97231	NA	11.223	14.7312	NA	12.7225	10.7816	14.2996	10.8775	13.0355	11.5099	16.8617	12.5197	11.894	10.5381	9.51247
7	Morphine	Microglia	10.9122	NA	11.5327	11.0455	10.2186	NA	13.9261	11.8628	8.87648	15.1124	NA	13.3929	11.5908	11.3546	22.176	15.2269	16.0123	12.7604	11.1029	10.484	16.6581	15.0505	12.6167	11.0245	12.282	17.405	14.3262	NA	14.6406	14.3463	NA	NA	14.0556	17.4443	15.9181	15.6047	15.3351	NA	NA	15.2779	12.4336	NA	13.4331	NA	16.2453	13.4443
7	Morphine	Microglia	8.76268	13.2792	9.17162	5.98154	8.04382	6.93274	13.4446	9.98103	6.21888	15.1483	7.43568	6.72736	4.65306	9.25103	12.1885	9.65018	NA	9.57433	7.99396	6.64468	20.9949	7.57529	8.77335	8.99985	6.78356	10.9126	10.0325	9.03565	9.03182	9.57596	9.32756	NA	10.4687	10.5156	12.2914	9.34308	8.22608	13.62	9.43844	11.4261	11.2132	17.9675	11.9222	10.7996	8.79015	6.95311
7	Morphine	Microglia	8.51649	14.5426	8.99807	5.22901	8.11042	6.86633	11.8601	9.60471	5.77629	13.3129	5.8817	6.68442	4.74593	7.62573	10.5791	9.66324	9.23878	8.64354	9.40224	6.40786	13.1635	7.49644	8.22544	8.95879	6.02488	9.99624	9.74311	8.5084	9.26134	9.24015	9.68582	11.2739	9.03619	10.5899	10.4844	9.54967	7.98128	11.8314	9.16451	9.85262	10.368	NA	9.8174	11.3933	10.4935	6.79936
7	Morphine	Microglia	11.9862	13.4811	11.1735	8.33082	9.89948	10.6405	14.6072	11.8838	11.6534	NA	6.37661	11.5571	6.63182	14.1511	NA	11.0283	NA	19.7869	13.3785	12.4131	14.4187	8.33331	13.5172	9.23814	6.81609	10.8793	12.9788	11.5277	14.0372	12.4299	11.8856	NA	9.39514	NA	NA	15.3659	8.99004	NA	NA	12.1261	10.5972	19.2159	11.2589	NA	NA	10.9302
7	Morphine	Microglia	11.9326	16.7894	11.673	11.0937	9.76208	10.6909	15.4367	12.1003	9.07741	14.975	7.2089	12.7638	11.2853	11.397	18.8499	14.3122	16.4591	NA	12.6557	10.2124	14.6327	12.9906	12.3773	10.6662	11.202	14.3826	NA	14.1307	14.4	13.9702	12.9696	17.8289	12.8286	17.7876	15.5186	14.3453	12.9178	NA	13.4518	13.3123	13.3559	19.966	10.9296	20.0763	15.7371	12.6372
7	Morphine	Microglia	11.9271	16.7851	12.2948	9.81966	9.64112	10.6074	13.8529	15.2529	9.03021	NA	6.98974	12.0323	7.80148	9.15091	13.745	12.1085	NA	13.5633	11.9532	10.6184	13.0887	11.0752	NA	11.1704	7.6825	12.4306	14.2996	NA	17.8493	NA	NA	15.6603	9.88381	14.7286	12.9594	14.5187	10.5215	13.6548	13.086	12.8081	10.7359	21.4705	10.923	NA	14.4685	12.7479
7	Morphine	Microglia	12.3417	15.8707	12.772	11.908	11.1405	12.7561	13.5526	14.9633	9.80232	20.4456	9.1086	13.3322	10.7713	14.4002	20.1644	15.0807	14.2138	13.2188	13.304	10.8004	17.8234	12.4368	13.3933	11.5196	11.1632	16.4456	NA	NA	15.9097	14.1866	NA	14.3535	12.0491	15.0487	15.9744	16.0845	12.7485	21.8754	14.2482	17.8428	13.5143	17.7866	13.5125	18.5615	15.1155	13.362
7	Morphine	Astrocyte	7.90019	11.3866	8.64813	6.33302	7.17901	6.2915	10.9229	8.22122	5.98313	10.839	NA	8.29926	6.6594	4.79529	9.51191	10.8163	NA	9.67108	7.41278	5.97521	14.6566	9.99879	7.28622	7.74478	8.08419	12.2676	9.63963	NA	9.6975	9.30739	NA	6.64462	9.59089	11.7015	11.9612	10.9983	9.31578	9.47312	8.37906	14.3208	10.5603	NA	9.9577	11.4662	13.2167	8.82883
7	Morphine	Astrocyte	11.244	13.2869	10.3515	6.83159	9.75881	9.2096	11.9537	10.664	8.47026	11.6292	14.0982	8.09701	5.74793	8.50504	9.03291	11.1427	9.75347	14.0365	10.2588	10.1418	15.4704	9.5438	11.2993	9.57556	7.66448	12.4892	11.0013	NA	10.5112	10.0608	10.6732	11.3544	9.38377	12.9335	11.9808	12.5522	8.95196	15.1041	12.3286	13.0505	11.3916	22.2108	10.4023	12.4575	13.1094	8.76789
7	Morphine	Astrocyte	11.1049	13.6644	9.96929	7.00728	8.76757	8.6073	11.8755	10.3973	NA	15.9566	11.174	6.94316	5.28263	8.79934	9.98015	10.1993	9.80583	10.7586	10.54	8.43251	14.9944	9.12416	9.59691	9.38521	7.11534	12.0328	12.0876	10.7118	9.89957	9.38422	10.519	13.0718	10.924	12.8326	15.2788	12.1703	9.14134	14.7462	11.2165	13.043	10.7421	NA	11.0153	11.0359	10.6848	8.43569
7	Morphine	Astrocyte	14.4399	23.1701	23.2249	10.4267	14.4458	15.0979	15.5556	15.2144	13.0322	NA	NA	13.4735	9.22131	11.197	15.0863	12.7639	12.8185	NA	13.6325	14.1045	14.5765	12.0151	NA	17.3677	10.5029	14.0163	13.9598	NA	13.1183	14.0045	NA	11.3847	12.3093	NA	15.8468	NA	12.3895	NA	NA	15.2261	15.012	NA	11.7382	NA	NA	12.597
7	Morphine	Astrocyte	10.7411	14.7728	10.2069	6.77088	8.54031	9.17033	14.4311	10.8318	8.67336	15.2278	9.39123	8.12849	5.72865	7.54341	9.73282	10.65	10.7641	10.6052	10.5492	8.01551	13.9098	9.39607	9.6525	8.97313	7.54577	11.9101	11.7638	10.1911	10.9961	10.2893	NA	12.7911	10.3011	12.492	13.9208	11.2756	9.91411	13.6681	11.0558	NA	10.9069	16.3295	11.1611	13.2364	8.5663	9.41902
7	Morphine	Astrocyte	12.2469	14.2796	10.8216	7.42301	9.72817	11.3369	12.1253	12.3691	11.2559	12.9334	NA	9.23442	7.12201	8.93725	11.0407	11.0934	11.1052	15.3237	14.9432	11.2232	15.7432	12.5369	13.203	9.81413	8.08865	12.3583	12.7772	11.4196	14.3665	10.0944	12.2333	12.1417	9.66157	NA	11.2654	15.0224	11.5918	14.594	14.2181	NA	10.928	NA	11.5194	11.7891	NA	12.2543
7	Morphine	Astrocyte	11.6437	13.591	11.3304	7.13466	9.68272	10.2675	12.8443	11.5333	9.18584	13.4935	9.08476	9.10528	5.97813	8.43707	10.1374	10.2916	10.4392	14.3622	10.3852	9.57512	NA	9.92084	10.4684	10.505	7.23216	10.9084	13.2437	11.5417	11.1278	10.4055	10.8995	12.4067	9.66219	13.3272	15.0718	12.0101	10.0639	14.6732	12.6655	13.2335	10.695	21.575	11.4184	11.5589	12.7084	9.71416
7	Morphine	Astrocyte	9.87273	11.5747	10.1068	6.19643	8.58391	7.90789	10.7124	9.90186	7.84569	12.8498	7.70332	7.49662	5.21535	8.39809	9.32309	10.1203	9.80445	10.8481	9.88048	7.19797	13.4934	8.46185	9.07304	9.70516	6.39463	10.9975	11.2998	NA	10.2238	9.36679	10.2428	10.272	8.87586	11.8954	11.0179	11.1058	8.9282	13.0064	10.6049	12.6063	10.4911	24.0646	9.93948	12.2521	9.44337	8.43657
7	Morphine	Astrocyte	11.2269	14.4128	11.3679	10.0358	10.5512	10.1776	14.5871	11.7035	9.36922	19.9426	NA	11.7301	10.4733	10.0752	13.8082	14.6108	14.6538	NA	NA	NA	19.8473	13.6001	10.5473	10.6138	10.6436	15.9025	NA	14.0972	14.3677	13.8994	12.2145	13.1228	12.2798	15.2473	NA	15.0043	14.1266	14.9213	12.4598	NA	12.281	21.1794	12.2586	14.1512	12.8337	11.7153
2	Placebo	Neuron	9.4806	NA	12.3436	9.45586	11.6942	9.64824	15.2059	11.8686	7.19346	13.9666	14.8497	9.34217	8.828	15.1181	15.8614	12.8166	13.6041	11.8391	11.8942	8.70795	NA	11.9113	9.96646	12.3065	9.0644	15.9289	12.7493	12.6747	12.4894	12.0882	12.0578	NA	11.5083	15.6787	12.9987	13.0541	11.9317	15.1509	11.4588	16.0789	13.8535	19.5598	13.2604	13.7763	12.3118	10.035
2	Placebo	Neuron	10.0547	NA	11.651	10.2036	11.4307	9.99418	19.6914	12.2725	8.76734	18.0092	NA	11.3856	10.2079	13.1436	14.6695	14.3234	15.7799	11.9524	11.8904	9.1713	18.739	13.4876	11.9739	12.2189	11.2047	18.8538	12.9484	13.4736	13.4974	13.3353	11.2203	NA	13.2233	14.5732	16.8575	14.201	13.3399	12.4287	12.2076	NA	15.857	18.3988	NA	15.0624	14.8349	11.7205
2	Placebo	Neuron	9.51821	NA	9.72357	6.40952	7.85082	7.52798	13.955	11.166	6.6063	11.6159	14.3519	7.14773	4.80773	9.9405	12.1838	10.5064	10.4354	8.58075	8.40411	7.32319	15.1847	9.34748	8.20151	9.73282	6.3033	12.9524	10.4826	9.30903	9.06151	9.99339	9.24178	13.5274	9.66764	11.2315	12.2622	9.54054	8.81347	11.3263	9.80713	14.0625	10.8043	19.0017	12.1799	11.1844	9.11699	6.36057
2	Placebo	Neuron	8.63153	NA	9.7371	6.65335	8.20628	7.62684	14.9109	10.78	6.74939	12.3287	9.32844	7.26834	5.87274	10.0431	14.0355	10.1648	11.6654	8.98883	8.32044	8.16731	NA	9.8818	8.50906	10.6902	6.18275	14.8675	11.0318	9.62023	9.64061	10.1926	10.4106	13.7796	10.0063	11.8875	12.5434	10.6593	9.38264	10.8815	10.0515	14.3133	11.7046	17.897	NA	12.1914	9.05936	7.07901
2	Placebo	Neuron	10.3943	NA	12.3996	10.3326	11.2273	10.4308	NA	12.316	8.11331	16.2233	13.9593	12.1082	11.9196	13.5442	NA	15.4455	15.881	12.6496	12.3562	10.3867	NA	15.4838	13.1547	12.1041	12.2983	17.5259	14.3074	14.2136	14.502	13.6172	NA	NA	12.8873	16.7892	19.1236	13.8537	13.8452	13.632	12.0605	NA	13.1088	20.5698	NA	19.8472	16.7147	13.6795
2	Placebo	Microglia	9.94158	NA	11.1853	9.39384	9.96307	9.12005	15.0502	11.7646	8.12436	14.1719	16.0447	10.1886	9.89825	12.1891	17.8723	12.682	15.4325	11.5585	10.2255	8.95422	NA	13.2222	11.0355	11.6228	10.3938	16.7618	13.1692	12.7806	12.6965	12.3229	11.361	15.2523	11.577	13.6779	NA	12.7969	12.8494	12.3054	11.0658	NA	12.6747	19.323	NA	13.5097	12.6808	11.1583
2	Placebo	Microglia	11.2767	17.4773	12.5588	11.4979	10.4331	10.0936	15.2172	12.5955	9.52572	16.5791	17.6714	12.4115	11.0158	14.4399	15.3549	14.7874	17.4174	14.5273	12.4695	11.6643	NA	14.8811	12.7521	11.4311	11.7097	16.9963	15.8452	15.1267	15.6975	13.9819	13.491	15.4788	13.7738	16.8837	17.0136	15.6103	14.6701	15.6605	11.9729	NA	14.9731	17.8307	12.7933	15.5077	15.79	13.3351
2	Placebo	Microglia	9.16814	13.7854	10.127	7.83714	9.00832	7.94589	12.0482	10.9501	7.31056	11.8208	8.44046	8.48156	7.68688	12.5792	12.6503	11.4022	12.9171	10.367	9.8853	7.56584	NA	10.053	8.4904	9.30878	8.68643	13.8961	11.5636	11.3462	11.0795	10.1906	10.8989	13.6265	10.6112	14.6575	11.7133	11.7526	10.4711	14.0191	10.8512	14.7906	12.9691	18.2569	11.4966	12.0764	9.90322	9.28224
2	Placebo	Microglia	10.2837	16.1514	11.5752	8.68249	9.47051	9.29825	18.341	16.6664	6.94284	12.6497	9.26827	9.34176	7.94059	12.3713	15.0875	13.8433	14.0321	12.149	10.1544	8.99398	16.0164	11.1984	10.0582	11.8902	8.50448	14.1262	13.0366	11.6504	11.1818	10.4726	11.9117	14.886	12.3021	14.5643	13.8395	12.6433	12.29	18.9941	12.0856	15.4417	13.31	18.073	11.7854	12.1202	11.986	9.39627
2	Placebo	Microglia	10.6629	NA	13.281	10.3833	10.7578	10.7215	17.1988	13.0598	8.82676	15.8602	8.8025	12.082	12.0655	13.0441	NA	17.3044	17.3795	13.7374	11.6176	9.68318	16.4857	13.2834	11.5775	13.0984	11.7473	15.3733	17.8231	14.2278	13.7341	13.491	12.2396	NA	13.6646	15.4262	NA	15.8172	14.1715	12.4209	13.3904	16.4257	NA	18.9605	NA	13.7171	13.988	12.311
2	Placebo	Astrocyte	11.4008	NA	12.2022	8.16687	9.83787	10.2696	14.1972	11.2344	8.61444	9.93498	10.2536	8.91743	5.88648	9.61261	10.9814	9.69071	9.44061	11.8538	11.0487	8.72232	NA	9.94973	9.82717	9.8911	6.49958	10.7981	11.6138	10.7156	11.3263	11.8364	9.15198	11.7768	8.66728	12.0702	12.6999	11.7684	9.80766	12.8547	12.8262	14.3453	10.4352	20.085	11.4031	12.5732	13.9586	8.84812
2	Placebo	Astrocyte	10.205	17.792	9.85721	6.77812	8.34485	8.36776	12.9122	10.0243	7.1739	10.9586	11.8893	7.08152	5.33034	9.02035	9.77951	10.7743	11.5359	11.1162	10.1889	8.06497	NA	9.50662	9.61554	10.2105	6.76576	14.0351	11.9976	10.0297	10.5551	9.39457	9.87416	13.3502	10.615	11.715	12.4307	10.8909	9.20197	14.7484	10.6126	14.1184	11.771	16.4882	11.0742	11.0658	11.6251	8.12031
2	Placebo	Astrocyte	11.5539	15.1959	10.5021	7.56617	9.0053	10.1968	13.2793	12.0357	9.08454	11.3914	12.6139	8.00472	5.85278	8.90308	10.7254	10.6419	10.6418	11.5342	10.4633	9.63883	15.8741	10.4642	10.3898	9.58651	7.14541	13.0245	12.3183	10.1793	10.7637	10.6596	10.4012	12.7072	10.0624	12.7318	12.7083	12.1365	9.98141	NA	12.8038	14.3875	11.5081	22.2895	10.1169	12.4447	12.0175	7.91633
2	Placebo	Astrocyte	9.71848	14.0963	10.5036	7.57326	8.96128	8.74503	12.6645	12.0414	8.02752	13.6573	10.8466	8.27092	6.90284	9.08527	11.1634	11.9572	11.6361	12.032	10.301	8.85214	NA	9.96249	9.5367	10.0297	7.66631	13.6469	11.2503	10.8481	10.8797	10.2419	11.2851	13.3389	10.8206	12.5576	11.4845	11.5848	9.81313	13.5349	11.3409	16.9634	13.0482	17.8425	10.413	13.4382	11.311	8.85459
1	Placebo	Neuron	12.2842	NA	14.0122	11.2356	12.189	9.76636	NA	13.9948	11.0773	17.5064	12.7864	14.8088	13.5712	13.4095	17.689	15.5164	NA	15.1343	11.8721	11.9665	NA	16.3162	12.1537	12.0727	13.7829	NA	14.6986	16.7182	17.2262	14.8939	17.726	17.3218	16.1489	17.3603	16.6378	15.7606	15.8524	14.1806	12.7673	19.3653	14.5341	17.6206	13.7542	20.8832	17.4333	16.3565
1	Placebo	Neuron	8.0404	NA	8.63807	5.81293	7.75855	6.24121	NA	10.1375	5.65064	11.6474	10.7673	7.17394	5.60609	9.78228	12.4611	10.9004	14.9766	9.20801	7.22744	5.98247	NA	8.87915	8.07065	10.1526	7.62854	16.9829	9.92938	10.7302	9.16464	9.0318	8.94139	13.1045	12.8808	12.7066	13.3968	9.77728	8.8268	10.7311	9.41439	14.4631	13.0341	NA	12.156	13.3676	9.70893	7.84606
1	Placebo	Neuron	8.33507	NA	10.0655	7.72419	8.79796	7.85353	NA	11.799	6.33349	14.6738	NA	9.03465	7.1891	13.7376	NA	14.4713	NA	9.68678	9.3366	6.99155	NA	11.0447	8.01407	12.2916	9.03851	16.2713	10.8729	11.9045	11.072	10.0434	9.90244	NA	13.0246	13.4551	14.7274	11.5902	10.8885	12.4186	10.9282	NA	14.0663	NA	13.5595	10.8323	9.78734	10.1433
1	Placebo	Neuron	11.6588	17.1781	13.2831	11.5762	9.68296	10.869	16.4519	13.7971	9.57944	NA	NA	15.6049	NA	14.2331	15.6857	15.9375	17.2701	15.1606	11.9832	13.1065	19.4818	16.2926	14.3317	12.2924	12.9553	17.4482	16.8651	16.11	17.0072	16.4093	14.6647	16.9758	12.8512	18.3433	17.0183	16.6304	14.609	15.4209	12.2191	18.5114	14.0562	NA	NA	17.7639	16.1145	15.1549
1	Placebo	Neuron	9.24656	12.5976	10.4377	7.6261	9.26748	9.36201	13.2055	9.19598	8.46859	15.4353	10.3101	11.588	10.3175	11.6816	9.62847	14.3705	16.7744	12.299	10.0966	9.29892	12.4704	11.043	10.7209	11.8134	10.7483	12.5736	12.2687	11.9389	13.2066	10.7133	11.1264	NA	11.7294	15.2544	16.5061	12.788	11.7836	13.8386	10.7927	17.5004	13.8091	18.9309	9.27065	13.477	13.8556	11.8221
1	Placebo	Neuron	12.1987	NA	13.7038	9.8945	12.2139	9.4675	NA	13.0354	9.32073	15.6883	18.1086	9.67807	7.50369	13.2107	NA	11.9177	11.5062	15.5186	10.9432	9.69073	NA	12.1273	10.9045	12.818	7.72257	15.1487	15.59	13.0882	10.8436	12.7141	10.9521	NA	9.90461	15.4732	15.0966	13.4576	10.8608	14.8208	13.7982	19.3096	11.9982	17.0384	NA	NA	14.5851	9.80841
1	Placebo	Neuron	10.1167	NA	12.0422	10.3544	10.3088	9.81978	16.4418	13.4883	8.16419	13.8352	14.4373	11.9594	11.6409	16.6571	NA	15.1678	18.4003	13.1594	12.8296	9.90835	NA	15.0275	12.163	12.2179	12.2416	NA	13.8564	14.1551	13.3279	12.3871	13.2333	NA	13.8075	NA	18.4191	14.4278	13.7452	14.3896	12.3219	NA	14.2744	16.8469	NA	13.6702	15.9416	12.5055
1	Placebo	Neuron	9.99643	20.8892	10.1762	10.0151	10.6035	9.05083	NA	11.1857	8.27073	NA	14.1314	11.4971	10.6883	13.2686	17.0441	14.5382	NA	12.3081	11.0477	8.49355	NA	13.8414	12.2112	12.9251	11.9172	NA	13.682	13.1755	13.3807	13.5846	12.0391	NA	15.905	17.3773	14.9112	14.7103	13.1924	13.9725	10.8227	NA	14.2604	19.8008	NA	13.6944	15.7102	11.9704
1	Placebo	Neuron	11.5879	NA	12.4674	9.0845	10.8983	10.3111	NA	13.9411	8.18347	NA	11.5089	9.46829	8.72448	14.6805	NA	13.9802	NA	13.1196	12.8651	9.55324	NA	11.9314	11.6953	14.5074	9.12116	16.9083	13.4214	12.8625	11.9466	12.2659	11.8439	15.4826	13.3816	15.2936	NA	13.2465	12.1767	19.4874	12.7519	NA	16.0256	16.9161	NA	14.2586	13.6056	9.64153
1	Placebo	Microglia	9.78279	14.9586	10.257	8.50352	9.84447	8.97644	15.1317	13.3772	7.49968	18.6831	7.60264	10.172	8.5844	11.6421	17.4764	13.7213	NA	10.4133	11.4976	8.64639	14.2546	11.06	10.0081	10.4484	9.44725	14.7218	12.0956	13.0822	11.6501	11.4	11.823	15.9102	16.4243	13.5786	14.1908	14.5904	12.504	13.6535	11.538	13.4517	14.6417	24.8339	11.2794	12.3739	13.2873	9.98096
1	Placebo	Microglia	11.3587	NA	12.6456	9.45103	10.7675	10.6641	NA	13.0908	7.89936	19.214	9.13348	9.98451	8.37035	11.6339	14.6306	13.9301	16.113	12.5314	11.2812	9.04948	13.981	11.1483	9.70729	11.7255	10.5451	14.8041	13.1544	13.4047	11.8471	11.3876	11.8339	15.6595	14.9834	NA	14.8393	13.3458	11.877	12.2747	12.6377	12.0253	14.8247	19.5198	11.4559	NA	17.6204	11.4291
1	Placebo	Microglia	13.8203	15.3025	13.4592	11.5657	12.8256	11.7077	13.9419	14.2199	11.5203	14.6594	7.80405	13.7626	12.6362	14.2269	NA	16.1247	18.9101	14.1077	12.7003	12.6619	NA	13.5997	14.2541	12.5839	11.9112	16.3091	16.0327	15.6441	14.5866	14.4787	16.3115	14.8327	12.2012	NA	13.0093	15.36	15.6557	15.0648	14.9864	13.8938	12.7729	17.021	NA	NA	17.35	13.3621
1	Placebo	Microglia	10.9118	NA	11.5875	8.52303	9.92683	10.6653	14.4321	12.4743	10.7664	15.7107	7.43013	12.1968	9.80734	12.2216	18.0146	14.6071	15.1273	NA	13.1386	9.5659	18.7674	11.0217	13.5453	9.28426	10.8772	13.8362	13.5381	12.5263	14.6103	11.7937	12.0299	NA	11.9395	14.0468	15.3083	13.0698	12.1788	12.2312	12.558	12.8011	13.2961	21.0405	12.177	14.6962	15.4847	12.1194
1	Placebo	Microglia	10.3029	13.582	11.5931	9.45114	10.1889	9.70911	12.2945	11.7597	8.92836	NA	8.05917	12.8352	11.3615	10.5323	15.6222	14.6709	16.616	14.7751	12.4477	10.3512	15.4655	12.9283	12.1197	10.82	11.9421	14.438	12.5356	13.6501	15.3038	12.7654	11.2666	9.45155	12.1129	NA	13.1026	17.6031	13.3548	13.4539	11.9827	14.9156	12.4661	21.2873	10.9143	NA	18.3912	12.6041
1	Placebo	Microglia	10.1192	13.1459	12.1253	8.66368	9.78213	10.452	12.8099	12.1176	10.6543	NA	6.6715	10.5197	9.36188	10.8846	NA	14.5718	14.748	12.6308	14.6925	10.1192	13.6178	10.0455	10.8617	10.6976	9.5496	12.4434	14.0918	12.2668	13.0086	12.7946	12.9644	13.3178	12.3564	18.9125	11.5566	14.6252	11.7125	12.874	13.6054	11.9836	14.4232	22.0955	10.8434	12.8362	12.7526	11.4136
1	Placebo	Astrocyte	11.3356	16.4897	12.5193	11.6403	10.5598	12.6869	15.3657	11.2658	9.99268	16.7907	14.0517	13.5879	11.0863	11.6528	12.282	15.0316	16.7153	15.1999	14.5726	12.9802	17.2327	13.0512	14.6918	10.8118	12.18	15.1693	17.0321	13.2931	15.3381	13.0601	14.0696	11.7714	12.7977	NA	NA	16.4752	13.5507	16.3611	13.7202	NA	16.7869	21.0386	11.757	13.7301	20.7116	12.8127
1	Placebo	Astrocyte	11.9759	14.1994	11.3124	8.67598	9.57084	10.146	13.7144	11.5166	10.6113	NA	8.83648	9.83687	8.6526	10.3714	10.568	13.3589	16.0663	12.2188	11.8257	12.0726	15.1725	10.7615	11.4375	9.65803	10.257	13.0361	13.0524	11.9584	15.1912	10.5103	12.1951	15.3626	12.0773	14.831	11.0323	13.3067	12.1109	15.0562	12.7883	13.6954	14.1873	21.0798	10.6537	12.7879	NA	12.2183
1	Placebo	Astrocyte	10.9496	18.4886	11.2492	10.3857	9.92728	10.1242	15.3058	11.3256	8.63234	14.7858	13.4657	11.754	10.2185	10.3701	12.4054	13.4259	17.7597	13.7428	12.3651	10.0166	18.7435	13.062	12.1297	10.4145	11.5708	18.2864	13.7324	13.3707	14.9897	12.1976	11.2879	NA	13.825	14.4186	14.8556	15.4446	14.182	17.0405	12.7716	15.6629	20.0177	20.2231	12.389	13.7853	13.7819	12.0068
1	Placebo	Astrocyte	13.0533	NA	12.7394	12.5986	10.5775	11.4262	15.2901	14.1911	11.0622	NA	12.2466	14.6892	12.9404	12.5518	16.5924	16.9467	NA	14.0269	12.5493	12.2852	19.013	15.516	14.0361	12.0325	12.6402	17.1291	15.9575	15.4293	15.7511	14.3737	16.4296	15.6613	13.5859	16.8882	15.7486	16.8157	16.7916	15.4221	12.7667	NA	16.2736	NA	12.9825	17.0192	16.7915	14.5906
1	Placebo	Astrocyte	11.4218	NA	14.1157	12.4258	11.7332	11.7885	14.4622	13.2169	10.4212	NA	11.7319	14.5263	11.952	12.6358	14.8135	17.4545	17.7663	14.8283	12.1666	11.6501	NA	14.1243	13.2991	12.7004	12.9182	17.833	15.6161	15.1028	15.872	14.2358	14.085	15.6622	14.1544	15.0526	NA	17.0976	NA	14.227	14.015	NA	15.0101	20.1849	12.4891	17.6186	15.0887	13.6015
6	Morphine	Neuron	11.1056	NA	12.6188	11.8455	11.1502	9.12303	NA	13.089	8.68557	13.2993	NA	10.9949	9.70602	15.0021	17.7243	14.264	NA	12.4149	10.1949	9.16955	NA	13.2498	11.5799	11.9593	10.6897	16.1394	12.5025	14.2791	12.5717	14.0412	14.0581	NA	14.568	15.6515	18.6083	13.8572	13.108	19.4042	12.0851	NA	17.4558	18.1718	NA	13.2122	12.9217	10.8874
6	Morphine	Neuron	13.0617	NA	14.2659	10.0455	12.4586	11.3707	NA	12.6362	9.73244	NA	NA	10.9581	6.36941	NA	NA	9.96276	10.0363	12.6287	11.544	10.0424	NA	15.7399	11.4663	14.4826	6.81581	12.5589	14.7582	10.8095	13.123	14.0422	9.92653	NA	9.71317	16.0538	NA	NA	9.26249	13.7496	13.8633	NA	10.8732	20.9336	NA	14.556	15.0123	10.9795
6	Morphine	Neuron	11.7294	18.5983	13.2387	12.6233	12.0839	10.0758	NA	13.5514	9.67663	NA	NA	14.7	12.875	NA	NA	16.3558	NA	13.7055	12.0064	10.5357	NA	15.2729	12.8853	14.6755	13.5662	17.6952	16.1909	16.7367	16.3768	NA	15.0652	17.1959	13.6785	19.9546	16.8325	16.8013	15.3787	16.297	12.7794	NA	14.3675	19.4449	NA	16.1154	17.634	14.468
6	Morphine	Neuron	11.3505	17.8485	13.5092	12.3945	11.2672	10.0325	19.9017	13.9364	8.83151	18.387	11.7328	13.7319	11.6383	13.8047	16.0342	15.5474	16.5891	13.6358	11.3631	11.5939	NA	15.1527	12.7466	12.2616	11.7818	17.7712	14.5666	15.314	15.2121	13.3819	13.9405	17.5374	12.7143	17.6905	15.7294	15.0381	15.2974	20.7408	12.7843	18.6709	14.1805	NA	NA	16.1213	18.3504	14.9313
6	Morphine	Neuron	12.8421	NA	13.7811	13.4883	12.3418	10.9206	NA	14.2314	11.0032	NA	NA	15.0783	13.2374	15.7401	17.1103	17.5195	19.4241	14.5301	11.7655	12.0728	NA	17.4193	15.707	14.9247	13.1575	NA	13.6358	17.2073	17.6277	14.3633	19.5265	NA	14.56	NA	NA	16.0783	16.1609	15.3262	13.2044	NA	15.3864	22.4478	NA	16.2263	NA	15.0935
6	Morphine	Neuron	12.6733	NA	14.9736	13.1983	13.0275	11.9643	NA	NA	11.1848	NA	23.6285	17.2496	15.2206	16.6674	NA	17.6641	NA	18.37	13.4926	13.2498	NA	NA	18.5388	13.6654	16.2127	NA	17.0077	18.6138	NA	15.8969	16.3459	18.3619	13.9564	NA	NA	20.5025	17.1936	19.9462	14.1109	19.5202	13.996	18.9298	NA	NA	21.5953	18.8282
6	Morphine	Neuron	11.0266	NA	12.4625	12.1418	11.1732	10.5452	15.0363	NA	10.2867	NA	NA	15.4938	14.2568	14.4658	NA	16.6383	19.354	14.3028	12.2494	11.7072	NA	17.4498	13.0173	13.3034	14.908	NA	15.6161	16.2991	16.7333	15.2143	14.9077	NA	14.8494	17.716	14.9065	16.6334	16.8029	15.0657	13.7282	NA	14.9889	19.7837	NA	NA	NA	18.3737
6	Morphine	Neuron	11.3359	17.7991	11.9566	10.7803	13.227	9.72544	NA	13.8907	8.7153	NA	NA	13.1059	11.7782	14.2178	NA	16.2952	17.573	12.1908	12.4464	9.62104	NA	14.577	11.6698	14.1145	13.2396	18.0188	16.8071	17.0459	13.9559	12.8651	11.6768	NA	13.3999	16.944	NA	14.0858	14.2068	12.6549	12.3666	17.7867	14.5094	20.2105	NA	NA	19.0905	12.8688
6	Morphine	Microglia	11.4023	13.3938	13.5517	8.37744	10.004	10.3077	12.532	13.7034	8.045	NA	7.12988	11.0258	7.74898	10.8595	14.9806	12.4888	13.3573	13.3132	10.7409	11.7777	14.1512	10.5339	11.7345	11.4788	8.43968	11.8617	12.8844	11.7323	12.5953	12.8644	9.79243	14.2632	10.6108	13.4184	12.5737	13.7864	11.3917	14.9347	14.3889	11.9899	12.4706	16.1078	10.7182	14.242	12.8431	10.8416
6	Morphine	Microglia	10.6696	17.1476	14.7005	9.59335	10.1496	9.7084	13.0584	13.0601	8.94179	18.3886	7.56439	12.3622	10.9006	12.7993	14.876	14.1065	14.646	15.6051	12.3154	10.8609	15.1058	14.7054	12.2382	11.5622	11.9352	14.8822	14.6192	13.8136	14.1156	14.0622	14.2888	15.6494	12.0134	17.7987	13.9778	15.7544	13.3925	15.8309	12.4847	13.8664	13.9431	16.5992	11.5218	13.9082	16.9082	13.4672
6	Morphine	Microglia	11.8948	14.0578	14.1394	9.25041	10.7498	9.97097	13.2965	12.73	9.0927	16.0158	6.99353	12.2151	9.24327	12.868	18.6811	13.9621	14.6584	NA	12.504	11.1835	17.9041	12.2607	13.1216	12.0447	10.1861	13.1321	12.9061	12.166	12.9898	14.6521	13.9253	14.2075	11.2172	15.3657	13.2643	14.4842	12.7777	14.8893	12.8425	14.3067	14.5702	15.5622	11.2776	NA	NA	11.3721
6	Morphine	Microglia	10.7524	17.5651	11.9118	9.26578	10.3619	10.4917	13.9456	12.5388	8.96518	NA	7.41056	11.8857	10.5617	12.607	15.5406	14.2399	15.0882	NA	11.2279	11.1543	14.767	12.3489	12.4077	10.9282	10.8311	15.3239	14.5917	13.6743	14.5392	13.3729	12.2213	15.6808	12.066	17.6441	12.7109	13.9451	12.5533	16.0928	12.328	13.7508	13.2702	18.5556	11.4516	13.9463	16.5483	12.15
6	Morphine	Microglia	10.769	NA	13.1398	8.17838	9.94095	9.09396	15.7181	11.88	7.89555	NA	6.6015	11.6222	8.80844	12.2183	NA	12.2172	13.3534	12.3432	9.69061	9.75409	NA	10.765	11.6949	11.133	9.40257	12.3115	13.1053	12.3749	13.6041	11.9935	13.6929	13.1977	11.1705	15.0891	13.8784	14.344	11.2038	15.0879	13.9571	12.8715	13.5857	15.9249	10.9964	14.9599	NA	10.9262
6	Morphine	Microglia	11.1962	NA	12.1192	9.38319	9.56738	10.3779	14.7506	11.875	9.29678	13.8631	6.69731	12.5997	9.74279	13.7969	NA	16.0662	14.9969	13.4179	10.3162	10.7842	17.4279	11.1485	13.6277	11.9571	10.2916	12.8036	13.2172	12.643	13.3077	13.5439	11.7435	15.7133	12.501	14.4848	14.472	14.0107	12.2875	14.8634	11.7561	12.9394	13.5548	17.6409	11.8271	13.5782	16.0779	13.427
6	Morphine	Microglia	10.3191	21.5851	12.294	10.5188	11.2355	10.4457	13.9211	12.2917	10.1413	NA	9.07051	15.378	13.523	13.7458	15.1039	16.9773	18.1683	13.4348	11.3239	11.0033	NA	15.1728	13.8592	11.9399	14.1269	17.3664	15.3551	16.8748	NA	16.2711	12.6472	14.9899	13.442	20.1445	14.7128	15.9139	15.1001	14.4866	12.6638	15.9477	14.2875	15.6636	NA	18.4717	NA	15.2289
6	Morphine	Microglia	NA	15.9952	13.7865	11.3121	12.6009	12.6512	16.364	15.9945	10.3411	NA	9.78599	13.8081	12.7798	14.8011	NA	NA	17.8721	16.8727	12.4841	12.6976	17.6046	15.3183	12.8358	12.7555	14.0268	17.4225	15.2758	15.5933	16.6489	14.8107	NA	16.1748	17.9722	19.7171	15.8212	16.0657	NA	NA	15.6617	15.0339	17.2578	17.4232	NA	17.0747	15.0092	16.1257
6	Morphine	Astrocyte	17.3952	NA	14.2025	13.9454	12.4201	15.6302	20.1437	14.1218	14.0984	17.9921	12.5144	17.7998	16.3338	13.0908	14.1895	16.2558	NA	NA	NA	15.1716	NA	NA	15.2947	12.7423	15.6375	NA	15.3032	17.3805	NA	18.0265	17.9156	15.2407	13.8006	NA	NA	18.7296	16.5719	18.2604	15.1072	18.0254	13.3552	19.0843	NA	18.5348	NA	NA
6	Morphine	Astrocyte	15.3211	19.7929	14.0517	12.8141	12.2859	12.1311	16.057	13.3898	12.4845	NA	13.7221	16.679	14.2293	13.9431	15.8884	15.0881	NA	NA	14.7377	13.5352	18.4262	18.2938	15.5786	12.5916	14.1677	18.0388	15.7001	NA	NA	15.7624	NA	15.0368	13.8875	NA	16.9821	18.8541	15.8127	16.5571	14.6108	NA	12.9868	22.6046	NA	16.2132	NA	17.0134
6	Morphine	Astrocyte	13.8835	21.3926	14.9098	12.4211	11.6263	14.184	14.6189	14.9647	14.3034	NA	23.4555	14.797	13.8376	13.0183	16.6418	16.0048	16.3872	18.8708	15.1865	NA	NA	NA	NA	11.7485	13.6641	17.1912	17.4962	23.336	NA	17.7162	16.1906	12.9506	13.2185	NA	17.3177	17.966	14.6505	15.7905	NA	NA	14.1293	16.8498	NA	17.5022	NA	19.1057
6	Morphine	Astrocyte	10.6043	12.2527	11.7003	8.07707	9.23139	10.2689	12.2851	12.561	10.9636	14.1059	9.16298	9.31098	5.59539	8.91215	9.74077	9.20132	9.2817	13.6224	10.6149	10.491	13.4548	9.79404	11.1284	8.75068	6.24603	10.7142	12.3357	10.3204	12.1032	11.9555	10.2266	11.1024	8.56013	NA	11.8013	12.5598	8.78947	18.4913	12.8062	13.1097	9.84904	20.6703	10.293	12.7552	NA	9.3112
6	Morphine	Astrocyte	13.5569	13.8761	11.1624	6.43747	9.29787	10.5207	12.5266	10.9012	12.1504	15.4016	12.2324	9.19876	NA	9.22262	9.71797	10.7789	11.3277	13.6141	14.768	11.6524	13.8752	11.5136	11.6341	10.0744	9.24887	13.9675	12.2161	11.5776	14.1024	11.2515	11.4583	10.3554	9.52902	NA	12.3927	12.2936	10.514	NA	14.9464	NA	11.771	NA	10.3468	12.9794	NA	10.1438
6	Morphine	Astrocyte	12.3195	NA	12.6385	11.2061	10.8054	11.3444	NA	13.0009	9.72781	15.9244	13.6951	13.4509	11.1828	12.4709	14.6385	15.696	17.8766	13.6226	11.843	11.0875	NA	14.0707	12.655	11.0162	12.5201	16.1001	17.4798	15.1985	16.687	13.5931	12.9013	15.912	13.9996	15.1553	NA	17.0423	15.376	15.5888	13.327	NA	13.7445	21.2178	13.7398	16.0263	17.618	12.7682
6	Morphine	Astrocyte	14.6045	15.0013	15.1677	14.3755	13.1171	NA	NA	14.0662	14.2167	NA	15.3386	17.6634	16.3252	13.9984	16.6017	17.4565	NA	NA	18.7996	15.8205	NA	NA	16.3439	12.8415	15.1131	NA	18.0369	NA	NA	16.2662	15.5168	NA	13.5679	NA	NA	NA	16.1068	NA	16.1334	NA	15.6687	20.717	NA	NA	NA	19.1526
6	Morphine	Astrocyte	10.3053	15.2134	10.4238	8.752	9.78811	10.9063	15.1856	11.6964	12.0364	NA	12.488	9.63757	9.82052	9.38433	11.6276	13.855	15.3215	14.2073	12.6734	12.9735	17.9155	12.0131	11.6232	9.04756	11.1613	15.3046	15.1207	12.6741	13.4815	10.9294	12.6548	13.4697	12.2548	NA	13.7082	15.5718	11.2957	21.3222	15.4433	13.4232	12.7412	21.3304	11.3885	11.5835	12.8472	13.4772
7	Morphine	Neuron	9.05576	9.66872	8.98456	6.27754	9.05081	7.78815	9.41939	8.98171	7.8268	9.1692	9.47077	7.74203	4.81284	8.79361	9.0056	8.72188	8.6821	8.81843	8.59494	7.79647	9.421	8.57889	8.40759	8.83252	6.85628	8.99529	8.77086	8.89601	9.35611	8.80295	8.59606	NA	8.60365	8.83143	9.24421	9.06278	9.3921	9.14282	9.24308	9.10042	8.93524	7.99751	NA	9.37435	8.74135	7.63718
7	Morphine	Neuron	7.80007	NA	7.43321	5.2182	7.6424	6.4813	7.80409	7.53055	6.88046	7.5964	7.92076	6.50286	4.50124	7.08627	7.45686	7.44545	7.41717	7.31197	7.62917	6.74158	7.71012	7.15302	6.86239	7.50422	6.08474	7.56507	7.34772	7.51161	7.46024	7.25648	7.13662	7.7209	7.24734	7.49706	7.47728	7.90098	8.0478	7.48559	7.57877	7.39463	7.72861	7.05813	7.32253	7.79442	7.4253	6.3284
7	Morphine	Neuron	7.86556	7.8937	7.59557	5.46479	7.82282	6.64243	7.86199	7.74465	6.46457	7.8077	7.99051	6.76669	4.69217	7.29395	7.71746	7.66057	7.57978	7.33883	7.73084	6.75224	7.83847	7.1609	7.07353	7.61705	6.39207	7.59458	7.53786	7.69934	7.60133	7.47425	7.50515	7.84918	7.48285	7.78352	7.54015	7.83644	8.1319	7.62131	7.75506	7.47179	7.81193	7.41319	7.48774	7.60685	7.71196	6.38828
7	Morphine	Neuron	9.75017	22.9627	9.56111	5.43317	10.4786	7.35541	NA	9.66288	7.45947	NA	10.9652	7.6387	4.52949	NA	15.081	10.6725	10.7875	10.9491	7.96155	7.49115	16.5041	8.98379	8.99219	10.32	7.13568	11.4015	9.87416	9.68625	17.9428	9.69619	9.05504	15.8517	11.5241	13.1124	13.9478	10.388	10.5717	11.0827	9.45422	20.7019	11.6452	11.628	12.4911	12.9622	11.0608	7.29229
7	Morphine	Microglia	6.86221	7.14794	6.74817	4.78151	6.87904	5.85558	6.84461	6.83385	5.93029	6.65116	6.43265	5.90936	NA	6.38361	6.75823	6.64785	6.88986	6.33203	6.26665	6.00198	6.73974	6.22469	6.38951	6.83081	5.7606	6.66382	6.7227	6.68665	6.65703	6.69056	6.45937	7.14096	6.50282	6.68121	6.60286	7.02864	7.24968	6.82013	6.79316	6.7645	6.89155	6.31698	6.36865	6.86107	6.63601	5.62257
7	Morphine	Microglia	10.6989	11.6573	10.2624	5.81261	10.3924	8.76376	11.7519	11.225	8.53526	12.3644	7.53877	8.90372	5.66836	11.0538	11.7336	10.5682	10.64	11.4532	10.5394	8.66416	12.171	8.4553	10.3707	10.2944	7.70766	9.49874	10.5871	10.3166	12.459	9.94704	10.4445	10.2756	9.47069	12.5732	10.8272	11.0402	11.5534	12.2193	10.7527	10.5485	10.5035	10.5697	10.4518	12.3136	12.266	8.54711
7	Morphine	Microglia	6.91396	6.63137	6.45892	4.90846	6.59093	6.20291	6.69385	6.66482	6.30386	6.41915	6.00955	6.38983	4.86867	5.95085	6.40311	6.3647	6.43122	6.60198	6.71136	6.49256	6.49504	6.1238	6.22511	6.40949	5.85053	6.35907	6.35204	6.69404	6.34432	6.37516	6.09141	NA	6.16926	6.60448	6.33858	6.82401	7.14403	6.52259	6.40629	6.30107	6.64795	6.01673	6.15132	6.54156	NA	5.99796
7	Morphine	Microglia	NA	NA	14.0981	10.2157	13.7072	13.0048	NA	NA	NA	12.8795	13.8371	13.606	8.92536	12.7706	13.8237	13.76	13.7441	NA	14.1389	14.4481	NA	13.4897	13.094	13.0783	12.5581	14.282	14.0118	NA	NA	13.8326	13.6336	13.1523	13.4862	15.4002	NA	14.0463	NA	14.1533	14.0338	NA	NA	14.3189	12.8862	13.5426	NA	12.4741
7	Morphine	Astrocyte	7.379	7.50225	7.02933	4.37885	7.25806	6.23556	7.59169	7.25639	5.70827	7.40846	6.8016	5.95111	NA	6.37049	6.85912	7.24091	7.29918	6.91655	7.36589	6.10683	7.40704	6.24872	6.66776	6.62542	5.78566	7.31077	7.26247	7.2782	7.1514	6.98107	6.757	7.53658	6.87887	7.71727	7.13477	7.68017	7.83831	7.44874	7.39689	7.11479	7.48106	6.90675	6.86387	7.35138	7.37422	5.70805
7	Morphine	Astrocyte	8.86282	9.46268	8.51212	5.14224	8.24615	7.40258	9.49004	8.65149	6.89136	9.39955	8.91378	7.07671	4.03882	7.70182	8.12185	8.81833	8.94293	8.01362	7.93778	7.66618	9.52197	7.62406	7.94946	7.71066	6.77024	8.81748	9.05761	8.59913	9.12623	8.15282	7.673	8.98442	8.38397	9.5598	8.47684	9.15736	9.16453	9.23951	9.08677	9.09916	9.11459	8.48395	8.47737	8.99693	9.30583	6.72616
7	Morphine	Astrocyte	11.4227	15.1068	10.6413	5.39506	10.3238	9.23876	11.4472	10.8424	9.24167	12.2344	9.09804	8.88186	5.19828	NA	10.6095	11.5379	11.666	11.8619	10.491	10.2936	13.5607	8.92637	10.4665	10.5356	7.58138	10.9155	10.717	10.7315	14.876	10.2775	10.2424	8.23781	10.5084	16.9404	9.48576	11.48	12.2748	13.5628	12.4734	12.4722	10.9596	10.903	10.3173	12.6039	10.7724	8.74393
14	Withdrawal	Neuron	12.6216	16.2223	12.6333	8.78667	14.6038	11.2452	NA	13.6264	11.9994	NA	13.9253	12.1713	8.11357	12.5001	15.8593	12.5287	12.3266	11.9218	14.4963	10.4037	NA	NA	11.5916	13.2218	10.2254	13.1383	13.2516	13.0827	13.7092	NA	12.2617	15.0153	11.3029	NA	15.4982	15.2867	14.2351	12.7231	12.7594	15.927	11.2967	12.6537	NA	NA	14.068	13.6507
14	Withdrawal	Neuron	9.32882	9.97235	8.56642	5.01184	9.85586	7.99347	10.3682	8.80843	7.76475	10.9133	9.57486	8.15143	4.20062	5.83348	9.62204	7.44359	7.55521	10.2798	10.0918	7.39821	10.1742	10.7617	8.26007	8.26321	4.76623	7.34246	9.23925	9.27756	9.47357	10.1207	8.08418	6.61238	6.59456	11.4889	10.2109	10.8978	11.1678	9.37459	9.1034	10.676	6.99129	7.21488	8.86739	NA	11.2246	9.82429
14	Withdrawal	Neuron	10.1552	10.6301	9.73433	7.93403	10.3656	8.95209	NA	9.86134	9.24103	10.0335	10.0419	9.87272	7.36039	9.08851	9.91356	9.93095	9.83191	9.63511	10.234	9.08567	NA	10.1439	9.08591	10.3142	8.73934	9.70699	9.233	9.98114	8.7009	10.1039	9.47208	9.72478	9.73121	10.7595	9.5938	NA	10.4624	9.48817	10.1154	9.96686	10.0383	9.29954	NA	NA	9.82289	9.97285
14	Withdrawal	Microglia	11.751	12.0539	11.127	8.28695	12.178	10.4309	12.4147	12.2208	10.7027	12.4296	11.6977	10.9932	7.75868	9.80964	NA	10.9314	10.9888	11.9223	11.9406	9.79307	NA	12.3526	11.1065	11.3663	9.537	11.7546	11.4654	11.7501	11.0345	12.486	11.9989	12.32	10.3051	12.6188	12.3441	NA	12.8629	11.7355	11.9482	12.1638	10.6575	11.1528	11.9475	12.3343	12.2752	12.3998
14	Withdrawal	Microglia	12.4484	NA	12.2254	8.73528	14.8456	10.9892	14.4061	13.3678	11.7005	14.1932	12.5678	12.0604	8.48169	11.7594	NA	14.1765	14.1033	15.1112	12.8032	10.4052	14.9361	16.1367	12.0448	11.8157	11.0135	13.4011	12.3287	14.1065	15.3632	17.2692	13.146	14.5433	12.5087	15.9154	16.1853	NA	15.2861	13.0745	12.4014	14.7436	12.0452	13.4131	14.1044	16.6856	14.2943	12.8607
14	Withdrawal	Microglia	7.34054	NA	6.85131	5.37211	7.73224	6.671	NA	7.1215	6.93399	NA	7.56561	NA	4.69579	6.2699	NA	6.75391	6.96926	NA	NA	6.15796	NA	NA	6.72794	6.94667	7.10124	NA	7.31027	7.45272	NA	NA	6.95322	7.88084	5.73344	7.77225	7.39786	7.86281	NA	6.78781	7.33278	6.88329	6.05791	6.43728	6.94564	NA	NA	6.92654
14	Withdrawal	Astrocyte	14.5338	14.3953	13.6836	8.75253	15.1652	12.5755	14.0821	14.2275	13.5546	NA	11.4004	11.7931	9.64264	NA	NA	15.0757	15.058	16.1039	14.8768	11.7085	16.2532	14.405	NA	12.9108	11.766	13.637	14.7856	13.3115	NA	18.0926	14.2527	13.3012	13.0584	NA	14.1746	16.0545	24.2792	NA	12.9168	13.9876	14.2989	16.5908	NA	NA	14.8795	15.761
14	Withdrawal	Astrocyte	NA	NA	10.7823	9.16324	NA	10.0239	NA	10.7984	10.5736	NA	NA	10.6983	8.96829	NA	10.6347	10.647	10.6634	NA	NA	10.8049	NA	NA	NA	10.7459	9.57751	10.5484	NA	10.9749	NA	10.9543	10.4702	10.6064	10.1737	NA	10.2066	NA	NA	NA	NA	NA	10.5364	10.2083	NA	NA	NA	10.9147
12	Withdrawal	Neuron	9.36289	9.86436	8.85059	7.79221	9.48735	8.00752	9.5246	8.88392	8.42266	NA	8.86043	9.05594	7.08837	8.38693	NA	9.162	9.03279	8.72326	NA	8.81926	NA	NA	8.3321	9.17376	8.57119	8.79152	8.46803	8.99375	7.60383	8.89753	8.33993	NA	8.83176	NA	8.46411	9.73891	9.8048	NA	8.99323	8.85437	8.96912	8.63912	NA	NA	9.09219	8.96733
12	Withdrawal	Neuron	11.971	25.2216	11.8316	8.45506	12.411	10.519	NA	12.6459	9.70893	11.812	18.6212	11.7645	6.74479	11.2098	NA	13.8473	13.8397	15.0867	11.6059	10.813	NA	NA	11.8196	13.6288	11.9446	14.9651	12.4733	13.5843	9.78471	15.854	14.6641	15.4787	13.2459	15.3941	17.1077	15.757	15.7812	14.708	12.0149	20.2207	12.8541	15.0378	15.3173	NA	NA	14.8092
12	Withdrawal	Microglia	13.4196	14.611	13.9998	9.18872	14.4424	11.9927	15.4001	14.698	15.4683	13.6127	12.8844	13.0042	8.45547	12.8233	NA	12.4678	12.3149	13.8668	14.282	11.2439	NA	NA	13.2653	15.1599	9.4107	13.8694	16.1206	14.4555	NA	15.0307	13.052	14.6019	12.0509	NA	15.2907	14.8961	NA	15.2296	13.7397	15.7952	11.568	14.957	NA	14.0181	15.422	NA
12	Withdrawal	Microglia	15.2139	17.5755	15.1363	9.44655	16.3726	12.6436	17.589	15.4309	13.2322	NA	12.7598	13.4603	9.55203	12.9189	16.6221	13.0995	13.1416	15.5094	21.4371	13.8966	17.3004	NA	15.7663	15.5221	11.9571	14.5159	15.9461	16.0109	NA	NA	16.1216	15.2325	12.6085	NA	19.0183	NA	17.542	16.8321	14.6188	22.1953	12.471	15.5209	15.5482	NA	18.3148	21.8256
12	Withdrawal	Microglia	13.3656	16.8325	12.8647	8.50405	14.825	12.7476	14.3126	14.9177	13.2964	NA	12.8584	14.0603	7.86621	12.7901	NA	11.3733	11.3428	NA	15.2946	10.7739	NA	NA	12.7446	12.8858	9.75492	12.5877	13.6534	14.4937	NA	NA	13.8751	15.0621	10.6709	24.356	16.4674	NA	NA	13.4157	13.1826	14.0843	11.0929	13.475	15.7844	23.9138	NA	NA
12	Withdrawal	Astrocyte	14.9118	NA	13.7363	9.57414	18.2849	14.5333	NA	16.7227	12.4117	NA	NA	15.1431	9.59817	18.7056	20.6407	14.2837	14.5516	13.268	17.1131	12.2525	NA	NA	14.5738	18.7913	13.9776	15.5499	13.9556	16.883	NA	16.558	13.1117	17.7529	12.6738	NA	24.3321	NA	NA	15.9162	15.4717	NA	14.4954	18.2712	NA	NA	18.1452	NA
12	Withdrawal	Astrocyte	12.8206	NA	11.4585	7.37359	17.973	12.4904	NA	15.4561	10.4963	13.9732	19.1208	12.6124	7.3526	NA	16.8463	12.2148	12.3101	12.2239	15.9907	10.3266	NA	17.4615	10.753	14.3852	12.8833	15.1518	13.4717	15.019	NA	15.7785	14.8168	16.7743	11.5319	24.1702	NA	12.9948	14.8463	13.5006	11.1471	NA	12.1977	17.464	NA	16.1478	13.5226	15.3421
12	Withdrawal	Astrocyte	17.0367	NA	14.2247	10.2119	15.1076	13.2149	NA	16.1899	15.3703	13.8331	14.1381	13.1266	9.15993	NA	14.9734	12.073	12.0548	NA	NA	13.7325	NA	NA	NA	14.1376	9.87934	13.6218	19.8549	15.7793	NA	14.2448	14.1399	14.5086	12.0558	NA	NA	NA	NA	14.6812	NA	NA	12.1679	13.9322	14.0506	NA	NA	NA
12	Withdrawal	Astrocyte	10.7323	10.5655	10.303	9.1382	10.5355	9.99468	10.5119	10.3465	10.27	10.3569	NA	10.0694	9.00102	NA	NA	10.4008	10.3579	NA	10.519	10.4486	NA	NA	9.85971	10.3729	9.53025	10.2	NA	NA	NA	NA	NA	10.2889	10.1485	NA	10.1826	NA	10.6798	NA	NA	NA	10.3715	10.1131	NA	NA	NA	10.2819
30	Withdrawal	Neuron	13.6892	24.245	14.6389	10.1412	15.4191	12.1461	NA	18.1631	13.752	NA	NA	12.8582	9.0457	15.9865	23.1668	12.3135	12.3594	NA	12.5904	15.489	NA	NA	14.5147	16.5366	10.7301	13.2646	NA	NA	14.9207	NA	14.3175	20.4468	11.9087	NA	20.3985	NA	15.4995	15.77	18.1316	14.5904	12.4035	14.9141	14.5336	NA	NA	NA
30	Withdrawal	Neuron	13.004	NA	12.8036	9.85432	13.8327	12.13	NA	15.819	13.5704	NA	14.4999	12.4406	8.66088	13.4237	NA	12.448	12.3464	NA	15.2114	13.2529	NA	NA	12.2798	16.5083	9.46169	12.5208	15.2312	14.447	NA	NA	13.9798	NA	10.7657	NA	NA	NA	15.3463	13.217	14.5381	NA	11.8929	13.0049	NA	14.8163	NA	14.4247
30	Withdrawal	Neuron	18.6704	NA	18.4662	14.0875	16.5898	15.0604	NA	16.3148	NA	NA	NA	18.7803	13.7895	NA	NA	18.54	18.6332	17.5118	16.1188	18.8331	NA	NA	18.5436	16.0178	15.604	NA	NA	NA	15.6074	NA	18.3318	15.6292	18.3621	NA	17.8404	NA	NA	NA	NA	18.4724	17.957	17.9189	NA	NA	NA	NA
30	Withdrawal	Neuron	12.7945	13.701	12.9516	10.2833	13.825	11.8891	NA	13.7568	NA	NA	NA	12.2554	8.91569	12.7622	13.1323	12.5862	12.6441	11.8693	13.9632	12.2766	13.9262	NA	12.5139	13.1821	9.58049	12.9356	13.2398	NA	NA	14.1979	12.5949	11.6935	12.3361	NA	13.7423	NA	13.7687	12.1837	13.2196	13.2943	11.909	12.1831	NA	NA	NA	14.3725
30	Withdrawal	Neuron	13.2293	NA	14.2865	9.73507	13.7444	11.9959	NA	14.7573	12.3335	NA	16.0701	12.4276	8.28364	13.7218	NA	11.5557	11.5968	14.0248	14.1762	12.2635	NA	NA	12.5288	13.595	8.51013	11.7042	NA	13.4814	NA	14.82	12.1712	15.4445	10.8401	14.9306	14.9454	NA	NA	13.1698	14.0327	16.0902	11.1305	12.369	NA	NA	13.6154	16.5389
30	Withdrawal	Microglia	11.971	11.8675	11.6912	9.02329	11.2994	10.6069	11.5237	11.2703	NA	NA	10.649	11.9275	8.25289	NA	NA	10.7061	10.6363	11.4396	NA	11.5624	NA	NA	10.8278	11.6005	8.37991	10.7965	NA	11.1504	NA	NA	10.9378	11.0655	9.85219	NA	11.1887	NA	NA	10.5734	NA	11.6235	10.4831	10.747	NA	NA	NA	11.7085
30	Withdrawal	Microglia	12.2106	12.1968	11.9975	9.21659	12.2703	11.3882	12.0799	11.7162	NA	NA	10.6095	12.0854	8.71456	10.453	NA	11.6942	11.6551	11.7865	12.0432	11.8499	NA	NA	11.115	11.9673	8.91551	11.2627	11.7595	11.3046	11.5096	NA	11.2705	11.864	10.6514	NA	11.7091	NA	NA	11.0579	12.0024	11.5486	11.6289	10.9941	NA	NA	NA	11.8347
30	Withdrawal	Microglia	8.10642	7.97599	8.14519	5.5377	7.94326	7.60402	8.11515	7.93533	7.80897	7.94897	8.37241	7.87677	5.54971	5.96595	7.56489	7.83353	7.62781	7.88432	8.14157	8.28239	7.95821	7.89771	7.57218	7.90879	6.23793	7.22755	7.77571	8.15314	7.79663	8.18059	7.56016	5.84106	7.17759	NA	7.84658	8.68185	8.81364	8.01869	7.998	7.67232	7.70947	7.40413	7.44286	8.41101	NA	7.86936
30	Withdrawal	Microglia	7.90162	7.94473	7.58357	7.17469	7.91351	7.47142	7.72577	7.7103	7.68283	7.55788	7.77232	NA	6.33655	NA	NA	7.4234	7.34448	7.58616	NA	7.87183	NA	NA	NA	7.7012	6.36218	7.43858	NA	NA	NA	NA	7.47114	7.71301	7.28517	NA	7.50475	NA	NA	NA	7.65681	NA	7.5959	7.07503	NA	NA	NA	NA
30	Withdrawal	Microglia	11.9655	11.7169	11.5108	8.98117	11.6794	11.2051	11.521	11.4438	NA	11.7949	10.7328	11.7736	8.49781	10.128	11.527	10.7308	10.6629	NA	NA	11.0747	NA	NA	NA	11.4639	8.83042	11.1074	11.3021	11.152	NA	NA	11.0188	11.5545	10.4889	NA	11.5245	NA	12.0949	10.889	11.8754	11.4578	10.7241	10.6353	NA	NA	11.3312	NA
30	Withdrawal	Astrocyte	9.89181	9.87512	9.3623	8.53175	9.99567	8.99026	9.53279	9.63854	9.43187	9.56108	9.40001	9.36669	8.20198	8.10515	NA	9.46382	9.4649	NA	NA	9.58693	NA	NA	9.13021	9.38804	8.56796	9.44899	9.37986	NA	NA	NA	9.18413	9.22888	9.09206	NA	NA	NA	9.97785	NA	9.63616	NA	9.54706	8.96236	8.57479	9.82475	NA	NA
30	Withdrawal	Astrocyte	9.41367	NA	8.87036	8.44057	9.22429	8.53152	9.01092	8.92044	8.92453	8.89199	NA	8.82585	7.93797	NA	NA	8.94431	8.83157	NA	9.12191	8.91245	NA	NA	8.56133	9.15323	8.01046	8.81803	NA	NA	8.57308	9.11315	8.83113	8.9374	8.47752	NA	8.82388	9.15354	9.16784	NA	9.19977	NA	8.96434	8.59239	NA	9.28226	NA	NA
30	Withdrawal	Astrocyte	8.93716	8.8654	8.68015	8.3431	8.95067	8.21352	8.73803	8.54565	8.73261	NA	8.61342	8.63426	7.97645	NA	NA	8.79714	8.60109	NA	8.9084	8.72115	NA	NA	8.28804	8.74418	7.99438	8.44207	NA	NA	NA	NA	8.51608	8.60851	8.34213	NA	8.56372	NA	9.01581	NA	8.77457	NA	8.74729	8.49935	NA	NA	NA	NA
13	Withdrawal	Neuron	NA	NA	5.72296	4.63401	6.09841	5.1467	5.94626	NA	4.99192	5.93283	6.12325	5.16328	NA	5.49525	5.9339	6.034	6.14617	5.81995	5.81708	5.62692	6.03214	5.46541	5.24041	NA	5.38933	5.74863	5.84915	6.11964	5.83267	6.15849	5.68315	NA	5.66489	6.31184	NA	6.34857	6.57314	6.09082	6.00447	5.5721	6.16327	NA	5.4278	6.12233	6.35307	5.22231
13	Withdrawal	Neuron	10.7786	10.7373	10.2013	8.56074	10.6049	9.76604	NA	10.4544	10.2546	10.1349	NA	10.2325	6.98678	9.72024	NA	9.37456	9.58501	NA	10.7922	10.1657	NA	10.2021	9.83027	10.3384	7.80826	9.72961	10.0644	NA	NA	NA	9.70388	10.5371	9.05993	10.9225	NA	10.7623	10.5483	NA	10.5022	10.0631	9.50269	9.08704	NA	10.8375	NA	9.95228
13	Withdrawal	Neuron	7.94415	8.07165	7.7997	5.83234	8.10905	6.91336	8.04929	7.82195	6.97872	7.90511	8.0383	7.19679	4.48342	7.26947	7.98311	7.84415	7.93621	7.79519	8.03943	7.31253	8.08022	7.50384	7.3275	8.18534	6.72248	7.65222	7.79257	8.06432	7.65397	7.98146	7.66275	8.23775	7.58303	7.86335	7.72994	8.18558	8.3892	7.92128	8.11401	7.88419	8.2204	7.59582	7.33193	8.13589	7.95216	6.77808
13	Withdrawal	Neuron	NA	21.4266	NA	10.0448	15.6861	13.9916	NA	NA	18.0614	NA	NA	NA	7.44879	NA	NA	11.5718	11.5209	NA	20.1006	15.8228	NA	NA	14.9542	15.1862	7.84542	12.2989	NA	NA	NA	NA	11.5255	19.2498	10.8403	NA	22.2025	NA	18.8072	NA	NA	NA	11.0522	11.4482	NA	NA	NA	NA
13	Withdrawal	Astrocyte	6.9871	6.9712	6.53052	5.66415	6.90227	6.30951	6.80069	6.83925	6.24687	6.42132	6.658	6.52006	4.61644	6.22688	6.6049	6.72753	6.66028	6.3629	6.9264	6.72061	6.78776	6.75076	6.54216	6.84469	5.72111	6.67831	6.74909	6.89205	6.4368	6.76607	6.52578	6.98041	6.30134	6.73664	6.55545	7.13481	7.53198	6.50617	6.82218	6.72679	6.92608	6.34582	6.10307	6.77406	6.8791	6.52152
13	Withdrawal	Astrocyte	7.21809	NA	6.68985	5.82712	7.24759	6.48596	6.94794	NA	6.58247	7.0356	6.88046	6.65678	5.26039	6.55586	7.05963	6.97795	7.0458	6.79134	7.23232	6.96869	6.89189	6.94599	6.86697	7.00854	6.39427	6.73416	6.93309	7.17198	6.60995	7.02849	6.84545	7.36676	6.67697	7.02503	6.45277	7.46954	7.47302	6.83954	7.21726	6.98037	7.07815	NA	6.28053	7.30317	7.43385	6.44987
13	Withdrawal	Astrocyte	NA	NA	5.41841	4.42565	6.17363	4.8544	5.3536	NA	5.04267	5.44934	5.69271	5.04857	NA	5.0878	5.49796	5.85276	5.81934	5.55959	5.69388	5.63096	5.47391	5.7517	5.35266	NA	4.88138	5.72152	5.88659	5.96958	5.26151	5.61973	5.29548	NA	5.31825	5.69038	NA	6.24913	6.58589	5.61382	5.64084	5.76041	NA	NA	5.17666	5.97556	6.04583	4.97143
13	Withdrawal	Astrocyte	8.94603	8.87647	8.42657	6.99245	8.80878	8.12096	8.87371	8.56398	8.476	8.64312	8.5889	8.20561	6.37539	7.18165	8.27142	8.4167	8.45682	8.59757	8.82932	7.96228	8.59683	8.47955	8.21675	8.52615	7.41869	8.5082	8.53464	8.52864	8.28083	8.61122	8.48103	8.62574	8.18438	8.61581	8.23199	8.75097	8.95622	8.41839	8.70809	8.64139	8.55219	8.04674	7.63438	8.8706	8.64927	8.04053
13	Withdrawal	Astrocyte	6.18981	NA	5.60852	5.33364	6.24943	5.32196	5.57797	5.95448	5.60286	5.96337	6.06973	5.65447	4.84755	5.20236	6.02784	5.94894	5.99924	5.90037	6.50068	6.16915	6.21116	5.97893	5.78331	6.05586	5.85767	5.99952	NA	6.38955	5.49652	6.08505	5.67038	6.29654	5.53609	5.97636	NA	6.45167	6.69925	6.05333	6.1123	6.02921	6.28512	NA	5.23556	6.25835	NA	5.88111
13	Withdrawal	Astrocyte	7.91157	7.69738	NA	7.38542	7.86495	6.99855	NA	7.57034	7.54474	7.6342	NA	NA	6.35515	NA	NA	7.39539	7.57887	7.45908	NA	NA	NA	NA	NA	7.58979	6.68025	7.31612	NA	NA	NA	NA	NA	7.9422	7.24446	NA	NA	NA	NA	NA	NA	NA	7.55871	NA	NA	NA	NA	NA
1	Placebo	Neuron	7.32079	7.37096	6.97298	6.58367	7.56942	6.56805	7.05923	6.98125	7.04581	7.19581	7.14747	7.02699	5.24362	6.62832	NA	6.9325	7.09683	6.96673	7.11329	6.90867	6.98213	7.03645	6.71469	7.34495	6.46558	6.94485	7.0938	7.37895	6.36967	7.08458	6.84353	7.41064	6.76757	7.29316	6.79815	7.55016	7.62808	6.73265	7.21632	7.15113	7.35763	6.75007	6.22656	7.55247	7.43285	6.69328
1	Placebo	Neuron	6.10257	NA	5.75756	4.64258	5.96651	5.07008	5.9987	NA	4.9819	5.65101	5.95133	5.18482	NA	5.73195	5.45994	6.03652	5.73895	5.29737	5.77667	5.22891	5.34781	5.45569	5.3627	NA	5.04295	5.31387	5.71144	5.96104	5.48304	5.91273	5.53044	NA	5.38889	5.7946	5.68918	6.41715	6.54103	5.70095	5.70976	5.87952	NA	NA	5.08966	5.85393	6.05279	4.9914
1	Placebo	Microglia	6.85206	NA	6.36954	6.01693	6.45748	6.2366	6.38015	6.55981	6.18874	6.37813	5.88463	6.35911	4.99643	6.26318	6.46732	6.64492	6.60732	6.32198	6.51625	6.73091	6.35851	6.31738	6.37373	6.59096	6.24775	6.48555	6.75128	6.68606	6.27406	6.60573	6.43538	6.72393	6.28811	6.1982	6.42971	6.87661	7.09955	NA	6.64491	6.60842	6.72747	NA	6.19092	6.62474	NA	6.34371
1	Placebo	Microglia	6.75719	6.317	5.70475	5.69699	6.2118	5.84422	5.90564	NA	6.09079	NA	5.41009	6.20272	5.58319	5.81562	6.2205	6.19946	6.30671	5.73044	6.14037	6.45958	6.11808	5.91882	6.05224	6.50191	5.62718	5.92326	NA	6.3035	NA	5.87259	5.95004	6.37779	5.8133	NA	5.69589	6.48541	6.58044	NA	NA	6.02475	6.28551	NA	5.40747	NA	6.46332	5.88491
1	Placebo	Microglia	NA	NA	4.53876	4.08652	NA	4.49705	4.61411	NA	4.71576	4.75122	4.54384	4.52777	4.26776	4.55214	4.73759	5.05474	4.9396	4.72241	5.04016	5.14284	4.86295	4.82576	4.61324	NA	4.53129	4.82475	4.734	5.03497	4.75275	4.79903	4.6954	NA	4.59874	4.71621	4.64715	5.3366	5.60028	4.76617	5.01546	4.8245	NA	NA	NA	5.02119	NA	4.55344
1	Placebo	Astrocyte	NA	6.30462	5.31441	5.25128	NA	5.06068	5.6069	5.40414	5.89874	5.9021	NA	5.45861	5.00216	5.28611	5.78149	5.41924	5.60307	5.78812	6.46732	NA	NA	NA	5.4184	6.42934	5.28439	5.61205	NA	5.85742	NA	5.7531	5.0722	5.82733	5.17624	NA	5.27473	NA	NA	NA	5.57982	NA	5.99579	5.10588	NA	NA	NA	5.33996
1	Placebo	Astrocyte	11.1751	14.3955	10.6104	6.64313	9.40239	10.9115	12.4961	10.7875	12.8488	14.383	8.93384	8.69162	6.22674	10.7876	10.7416	11.23	11.151	13.7842	13.2897	13.1444	14.8012	8.97354	11.3091	10.4217	8.1125	11.089	11.4045	10.2745	NA	10.9303	10.8074	14.4839	10.4654	NA	9.93495	12.1978	12.4054	NA	13.3883	13.4292	11.2619	11.3065	10.1665	12.6772	14.2486	10.5496
1	Placebo	Astrocyte	6.06774	NA	5.39326	4.62422	5.27847	5.108	5.52409	5.38711	5.4542	5.38141	5.51501	5.33268	4.58177	5.16044	5.20801	5.07196	5.43378	5.37562	5.25826	5.41639	5.33355	4.97078	4.85824	5.27928	4.91662	5.13268	5.06555	5.67493	5.01629	5.06642	5.15482	5.48283	5.00185	5.23498	5.25513	5.66704	5.8938	5.14945	5.30956	5.42228	5.41998	4.73866	4.68393	5.30436	NA	4.8248
