# Supplementary material for: Single-Cell Glia and Neuron Gene Expression in the Central Amygdala in Opioid Withdrawal Suggests Inflammation With Correlated Gut Dysbiosis
Source: Front Neurosci. 2019 Jul 3;13:665. doi: 10.3389/fnins.2019.00665 (PMC6619439; doi:10.3389/fnins.2019.00665)
Supplement: TABLE S10 — Normalized brain cell gene expression data. [file Table_10.XLSX]

## Sheet: chips_DDCT_labels_suptable
Animal	Treatment	Cell Type	Abcc1	Abcg2	Acaca	Actb	Cat	Cd200	Cd34	Cdh11	Cdh13	cFos	Cxcr1	Gabrb1	Gapdh	Gfap	Gjb6	Gjd2	Gpr6	Gpr88	Gpx3	Grm5	Icam1	Il6st	Kcnip2	Kcnj10	Ldha	Maf	Mrpl48	Ncstn	NeuN	Nit2	Nos1	Nos3	Ocln	Oprm1	Pecam1	Plaa	Ptges3	Sept11	Slc1a1	Tlr2	Tlr5	Tnf	Tnfrsf1a	Src1	Pdyn	Mapk1
74	Placebo	Microglia	0.0419715	-3.00666	-0.769722	0.199332	-0.763581	-0.188814	-3.16421	-1.27579	0.989868	-3.9031	-0.0149769	0.141224	0.384824	-1.78968	-3.02062	-1.374	-1.63265	-0.0386466	0.417735	-0.406225	-2.27979	-0.561504	-0.0836822	-2.90796	-0.199332	0.312654	-0.474239	-1.13498	0.586459	-0.0704315	-0.374331	-2.38228	-1.74728	0.403607	-1.47009	-0.56648	-0.21135	-0.103869	-0.12145	0.918222	-1.29523	NA	-1.97993	-1.57626	-1.21447	0.588973
74	Placebo	Microglia	-0.209965	-0.522985	-0.603333	0.272536	-1.07531	-0.235065	-0.351735	-0.858627	0.230374	-6.98018	-1.0167	0.00338679	0.123786	-3.08298	-0.329537	-1.9089	-1.97941	0.348477	-4.40674	-0.215539	NA	-0.566678	0.413562	-2.53451	-0.272536	-1.09224	-0.550538	-1.19909	0.23701	-0.241839	-0.9833	NA	-0.701664	0.59513	0.25938	-0.673255	0.347298	-0.38087	-0.288282	-2.80226	-1.50551	NA	-1.21864	-1.126	0.632245	0.685979
74	Placebo	Microglia	0.00142833	-3.41912	-0.0313618	0.80319	-0.442616	-0.312264	-2.56558	-1.01746	0.487525	-5.70022	-1.89334	-0.143769	0.44903	-2.40314	-1.32427	-1.2113	-1.76162	-0.878271	0.574892	-0.58031	-4.92425	0.0108365	-0.443115	-2.16277	-0.80319	-0.911021	0.056673	-1.19781	0.23754	-0.218291	-0.366316	NA	-2.33341	0.197113	-0.788436	0.537809	0.477958	-0.478538	0.30797	-3.21979	-1.88722	NA	-2.29224	0.453062	0.0785941	0.629077
74	Placebo	Microglia	-1.42099	0.237524	-0.639085	0.395188	-2.06898	-1.12362	-0.644453	0.247119	-3.44725	NA	0.0149769	-1.53933	-0.0371219	-1.97981	-1.86815	-1.50505	-0.827027	-0.745938	0.607226	-1.30591	-0.507914	-0.381966	-0.281352	-2.31196	-0.395188	0.612827	0.613733	-1.34681	-1.93569	-0.380842	0.66897	-1.11284	0.0502438	0.607452	0.74786	-1.76938	-0.123406	-1.88202	-1.75936	1.0147	-1.62163	NA	NA	-2.07929	-3.23587	-1.23903
74	Placebo	Microglia	-3.06064	-8.75734	NA	1.00471	-2.59258	-1.53057	1.17222	-2.91111	-2.22992	-1.61437	1.15131	-1.81115	-0.165682	-0.761925	-2.09158	-2.51661	-2.28172	-1.39389	-1.48204	-3.02657	NA	-2.70218	-1.43939	-2.32614	-1.00471	1.17564	1.92428	-1.63693	-1.44899	-0.277914	-2.12215	-0.322291	0.465305	0.0405029	-0.817137	-2.24246	0.428676	NA	-0.476757	0.970259	NA	0.774585	NA	NA	-2.26281	-1.76533
74	Placebo	Microglia	-0.252668	-0.27824	-0.432307	0.372935	-0.843848	-0.0320282	1.17627	-1.99415	0.737285	NA	0.944417	-1.03033	0.393547	-1.25303	-0.534291	-0.850492	-0.1175	-1.10782	-0.350489	0.013808	NA	-2.43792	0.336415	-2.26533	-0.372935	1.62244	0.565869	-2.14451	-0.0348641	-4.90208	0.000476527	0.0290746	-0.657777	NA	0.630891	-1.81966	0.453608	-1.04721	0.0260678	-3.09158	0.00153761	-0.0312477	NA	1.54201	-0.775781	-0.682465
74	Placebo	Microglia	NA	-8.86486	-4.29014	-1.29583	-2.85665	-3.96119	NA	-2.81654	-3.44645	NA	-4.50647	-7.14097	1.16546	-4.33229	-2.80921	0.445396	1.60265	-4.43081	NA	-3.91338	NA	-4.20543	NA	-3.76369	1.29583	0.288174	-3.08042	NA	NA	-6.99432	0.113412	NA	0.949241	NA	-6.89622	-2.73615	1.31323	-2.68225	NA	NA	1.32015	-2.53178	NA	-10.6919	NA	-5.00325
74	Placebo	Microglia	-2.93709	-0.890553	-2.33218	-0.438281	-2.42192	-1.94789	-3.1311	-1.76706	-1.42986	-1.84528	-1.99324	-2.15397	0.458457	-4.86314	-3.48895	-0.484405	0.682034	-2.52621	-3.08225	-1.62376	-3.53157	-2.62349	-2.68121	-3.34111	0.438281	0.0231055	-1.06519	-0.76572	-2.17826	-2.22858	-0.549379	-1.12611	-0.0623419	-2.14744	-1.79317	-2.4731	0.410282	-1.09296	-1.01593	-2.13814	0.188129	-3.65495	-1.33041	-2.24443	-3.51076	-2.2252
74	Placebo	Microglia	-1.61505	0.422375	-2.39087	-0.166257	-1.42054	-1.30588	-1.03904	-2.38443	-0.549108	NA	0.0203279	-1.0936	0.290377	-2.1572	-2.12134	-0.777852	-0.0644972	-2.0619	-1.01668	-1.55269	-3.27322	-1.01564	-1.41058	-1.01178	0.166257	0.913819	-0.312764	-0.951428	0.31267	-0.881505	-1.11551	NA	-0.510758	0.571794	-0.698189	-0.874821	-0.169324	-1.68715	-0.484992	0.214195	-0.38764	NA	-0.706658	-2.32353	-1.04033	0.261756
74	Placebo	Astrocyte	-0.998013	1.73166	-0.656939	0.85355	-0.399369	-0.994888	-0.264012	0.0763138	-1.15783	NA	1.13889	-0.879925	0.0172982	-1.92475	1.0359	-3.0878	-2.69416	-1.16207	-0.736351	-1.39891	-1.82502	-0.0432936	-0.265239	-0.539804	-0.85355	0.0877505	-0.00633111	-0.592074	-1.02873	-0.467278	-0.0755637	-2.76306	-0.00897969	-0.827992	0.380194	-0.255896	0.375991	-0.688684	-1.36008	0.59661	-1.55738	-1.95007	-0.581604	-1.73228	-3.8547	-0.484185
74	Placebo	Astrocyte	-0.186922	-0.0752032	-0.85965	0.594573	-0.452756	-0.737218	-0.21238	-0.931094	-0.348557	-1.55051	-1.356	-0.666283	0.296897	-0.712425	-0.074155	-1.38048	-1.2261	-0.473834	-3.05155	-1.39457	0.0940844	-0.824971	-0.20964	-1.70488	-0.594573	0.401725	-0.488967	-1.46093	-0.166005	0.648182	-1.34507	1.91461	-0.0282138	-0.882807	1.32069	-0.682814	0.10491	-0.206074	-0.529158	-1.40153	-0.357836	NA	0.0187102	0.300939	-1.37607	0.188126
74	Placebo	Astrocyte	-1.6683	-1.66422	-0.812888	0.778886	-0.994406	-1.17107	-2.01569	0.117738	-1.17392	NA	-4.14093	-1.00635	-0.00924399	-0.854327	1.87594	-3.14704	-1.10161	-2.01489	-0.269674	-1.9794	NA	-1.39925	-1.43069	-1.2448	-0.778886	-1.15433	-0.868737	-1.33761	-0.824535	-0.266625	-0.080687	-3.4331	-1.72137	-0.749826	-0.709507	-0.67007	0.00198086	NA	-1.6383	-1.67586	-1.13377	NA	NA	-2.20703	-2.2072	-0.946094
74	Placebo	Astrocyte	-1.54991	-1.452	-1.27853	0.514692	-0.632088	-2.93201	0.334458	-1.00346	-1.51235	NA	NA	-0.828171	0.126224	-0.818514	0	-1.14313	-1.19203	-2.57391	-3.71469	-2.47938	-1.26231	-1.53354	-0.864892	-1.77163	-0.514692	0.137348	-0.197437	-1.79831	-3.48744	0.118082	0.391612	-0.468368	0.730767	-3.18679	1.04822	-1.35635	0.262794	-2.80338	-0.60705	-6.14777	0.284634	-0.228906	-0.0226259	-1.45271	-2.32107	-1.9415
74	Placebo	Neuron	-0.767794	1.34789	0.0192099	0.710942	-0.858354	0.0336626	0.349395	0.412725	-0.431492	-1.91704	-4.23348	-0.440623	-1.16461	-1.90096	-0.681404	-1.87502	-5.57623	-2.58403	-1.29548	-0.978023	NA	-1.43761	-0.866057	-1.38054	-0.710942	-0.762263	-0.101564	-1.44419	-0.302039	-0.0713199	-1.2754	4.85688	-0.281227	-1.06201	0.502303	0.236612	0.601068	0.962454	-0.125604	-11.1404	-1.33137	-6.10334	-1.42362	-0.747066	-6.91567	-0.581592
74	Placebo	Neuron	0.782086	NA	-0.669302	0.542681	-1.25587	0.345578	NA	-0.531944	0.892594	NA	NA	0.575078	0.493337	-3.82531	NA	-1.42185	-1.49947	-0.182593	-0.54224	0.317721	NA	-0.36214	-0.0661971	-2.40373	-0.542681	-2.35743	-0.813043	-1.25628	0.911178	-1.37553	-0.619753	-3.43189	-1.5313	-0.289777	-2.12095	-0.564838	0.0968796	0.0695713	0.224726	NA	-1.40131	NA	-0.892691	0.435744	-1.29746	0.720938
74	Placebo	Neuron	0.48516	3.88519	-0.215482	1.79816	0.785479	1.03057	1.10174	1.26698	1.33751	0.421254	0.625895	-1.07108	0.654152	-2.00999	-2.15068	1.37525	-0.393575	-2.05565	1.09217	0.502441	-0.553073	-3.52278	0.577527	0.650135	-1.79816	-0.997668	1.56528	-0.530347	-1.02479	-0.53973	-0.231547	-0.935925	2.17271	0.198517	-1.71989	0.700637	-1.14455	1.01983	0.200687	-1.97348	2.53978	-0.268376	NA	0.976112	-4.38579	-2.33528
74	Placebo	Neuron	-0.172283	-11.6858	-0.91824	0.583845	-2.22255	-0.88165	-3.85438	-0.428773	-0.402971	NA	-1.33536	-1.05651	0.326638	-4.07565	NA	-2.73493	-1.52757	-3.74824	-0.172156	-1.02594	NA	-1.88152	-0.505071	-3.9056	-0.583845	-0.42269	-2.25191	-1.72374	-0.41758	-1.71725	0.104182	-2.84535	-1.10449	-0.760631	-2.89596	-2.62205	0.0385875	-1.20881	0.0146364	-1.15331	-1.79953	NA	-1.33756	NA	-2.38831	-0.423147
74	Placebo	Neuron	-1.86747	1.98258	-1.49008	-0.290885	NA	-1.15372	NA	-1.09546	-0.592929	NA	NA	-3.26517	0.880734	-4.88115	NA	-0.898694	1.45365	-3.09046	-1.29961	-1.02639	-9.55096	-1.92816	-2.53975	-3.10874	0.290885	-0.427048	0.373931	-0.633477	-0.287174	NA	-1.45807	-1.11191	0.700581	NA	NA	NA	1.46271	NA	-2.27987	-5.00467	1.18326	NA	NA	-7.78482	-2.21755	-10.1554
74	Placebo	Neuron	0.168814	-4.18987	-0.611488	0.799211	-1.20085	-0.00356438	NA	-0.948392	-0.0907275	-2.62316	-4.65268	-0.786045	0.0489981	-2.15469	NA	-1.6897	-1.79812	-0.259686	-0.162287	-0.533447	NA	-2.07149	0.0539787	-3.20372	-0.799211	-0.9835	0.348096	-1.59198	-0.639558	-0.655475	-1.63304	-2.37386	-2.97005	0.970927	NA	-0.830088	0.220397	-0.422498	0.469149	NA	-1.68578	NA	-0.823611	-3.27854	1.0745	0.111114
74	Placebo	Neuron	-0.0713949	NA	-0.736827	0.14669	-1.69765	-0.263993	NA	-0.476144	-0.0946433	NA	NA	-0.68113	0.640061	-3.64082	NA	-1.48605	-3.89294	0.0438595	-0.905772	-0.648574	NA	-1.58441	0.0988255	-4.58903	-0.14669	-1.76119	-0.284115	-1.51212	-0.114284	-0.784457	-0.845626	-2.71045	-2.06676	0.0163885	-5.30262	-0.806651	-0.189174	-1.43777	0.311993	NA	-0.740462	NA	-0.886396	0.0741368	-0.536716	0.397619
85	Morphine	Microglia	-0.654853	-1.41277	-0.0805229	0.626049	-1.06998	-0.313043	-0.642226	-1.47879	-0.724053	-4.30028	1.32879	-0.131252	0.275492	-1.19768	-1.32652	-2.38915	-2.61229	0.117829	-1.10228	-0.756863	-1.94097	0.517584	-0.361043	-1.07512	-0.626049	0.80566	-0.771058	-0.407533	0.335421	-0.652762	-0.0468703	-3.36833	-0.976815	0.157011	0.494347	-0.631497	-0.37076	-1.09921	-0.309522	0.733787	-1.6165	NA	-0.133983	-0.786672	-0.0763066	0.500699
85	Morphine	Microglia	0.199775	-1.1898	0.116736	0.438451	-0.925953	-0.67161	0.677595	-1.1174	0.500744	0.432903	0.129897	0.121409	0.606156	-2.69459	-2.58523	-1.38529	-2.52701	-0.108467	0.226341	-0.0496957	NA	-0.152874	0.338083	-0.858045	-0.438451	-1.08749	-0.172439	-0.370833	1.03837	-0.498583	1.28332	-3.32167	-1.11391	-0.261574	1.4936	-0.681219	-0.0831534	-0.137811	-0.138249	0.175205	-2.23609	NA	-0.799927	-0.256752	-0.220325	1.24887
85	Morphine	Microglia	-1.19591	-0.799644	-0.514897	0.747253	-1.6338	-1.00751	0.273481	-2.09669	-1.46281	-0.719175	2.01386	0.0234861	0.232598	-1.40768	-1.1023	-2.20636	-0.840261	0.455319	-1.91027	-1.8064	1.02095	0.610563	-1.14927	-1.41821	-0.747253	1.46747	-0.524071	-0.847604	-0.0657644	0.256066	-1.45158	-1.33966	-0.557637	-1.21035	0.745591	-0.766218	0.109453	-0.21055	-0.453272	2.47638	-2.19503	-0.847331	0.853836	0.529014	0.240106	1.11375
85	Morphine	Microglia	0.425039	-1.3388	0.156577	0.386249	-0.791304	0.0801574	-1.291	-0.115368	-0.496136	-4.07837	-0.0262546	-0.394399	0.39082	-3.08667	-1.3324	-1.97331	-4.06092	0.780211	0.908615	0	-2.07637	-0.254033	-0.0182437	-0.524993	-0.386249	-0.464045	-0.955057	-0.577431	0.755631	-0.550874	1.24385	-4.71833	-2.06037	0.833233	-1.0352	-0.335577	-0.00198086	-0.750722	-0.213928	0.0693106	-3.35816	-1.75956	-1.09326	-0.596675	-3.40471	0.912177
85	Morphine	Microglia	-1.09034	-1.89338	-1.28718	0.850937	-1.30657	-1.80476	-1.16057	-2.57175	-1.19702	0.840731	1.56451	-1.25262	-0.0885761	-1.14182	-0.229035	-2.61176	-2.26783	-0.490406	-2.3257	-0.596156	-1.05217	0.623986	-0.295583	-1.6962	-0.850937	0.0500061	-2.11471	-1.0338	-0.730745	-0.834085	0.723715	-2.16246	-0.90007	-0.500667	1.40221	-1.68132	-0.750795	-0.30629	0.010616	1.30271	-2.29814	-0.8049	0.608097	NA	-0.0595558	0.388103
85	Morphine	Microglia	-0.0766034	0.110978	-0.383683	0.569131	-0.114798	0.104706	1.03256	-0.848045	-0.501927	-0.810133	0.371871	-0.648556	-0.188603	-0.181823	0.975746	-1.3732	-1.3159	-1.84483	0.947503	-0.579164	-1.4715	0.279033	-0.980978	-0.333184	-0.569131	0.398708	-0.0773872	-0.825345	-0.491859	-0.0191762	0.906275	-1.52904	-0.252779	1.5164	2.12057	-0.873539	0.375869	-1.29919	-0.460965	0.567439	-0.527876	-1.8664	0.30746	-0.508544	-1.03515	0.208257
85	Morphine	Microglia	-0.428591	-0.758146	-0.0554898	0.305433	-0.871002	-0.402886	-0.658649	-1.37704	-0.196577	-2.87952	0.252097	0.0101976	0.220942	-1.42421	-1.2628	-1.76167	-2.83213	0.323462	-0.613902	-0.452097	-2.90792	-0.133777	-0.216823	-1.48493	-0.305433	-0.727495	-0.95352	-0.851255	0.984997	-0.498686	-0.000476527	-2.17199	-1.26877	0.92718	-0.0679697	-0.439345	0.176566	-0.999554	-0.362198	-0.532678	-1.9926	NA	-1.68482	0.578517	-0.967793	1.18174
85	Morphine	Microglia	-0.522735	-2.28526	-0.597841	0.233954	-1.06442	-0.766398	0.585954	-0.767171	-0.475549	-4.57375	-0.740985	-0.490709	0.259499	-1.19424	-0.817391	-2.48328	-2.09431	-0.974917	-1.15505	-1.03599	-1.82231	-0.808431	0.0903288	-1.07183	-0.233954	-0.460108	-1.17549	-0.917687	0.719429	-0.321896	-0.382082	-2.66631	-0.415945	-1.14037	1.61094	-1.14077	0.225418	0.15842	-1.1015	0.172692	-1.82597	NA	-1.34818	-0.738302	-1.62576	0.73895
85	Morphine	Microglia	-0.6058	-0.0793573	-0.274406	1.12773	-0.406589	-0.534501	0.456645	-0.924244	-1.58693	NA	2.12325	-0.339958	-0.0822684	-0.973909	-0.671806	-2.61209	NA	0.00898998	-1.0821	-0.162268	-2.27776	0.312626	0.397282	-1.27006	-1.12773	0.240662	0.029337	-1.39968	-0.32046	-0.271894	-0.878348	-1.78596	-0.5107	0.296807	1.0016	-0.506154	-0.0567937	-0.359223	-1.06026	1.67049	NA	-2.35137	0.413939	-2.05287	-2.31015	0.636934
85	Morphine	Microglia	0.0918058	-1.28836	0.0213202	1.19059	-0.428784	0.0904967	-1.33962	0.0916384	0.0955999	-3.08829	2.51236	0.305894	0.474975	-1.38004	-0.417466	-2.61042	-3.94273	-1.29401	0.474036	-0.851015	-1.72365	1.22291	0.183444	-0.921769	-1.19059	1.40176	-0.518195	-0.143278	0.75741	0.218657	1.25828	-3.19037	-0.466339	1.38681	1.32584	-0.0855561	0.160528	0.267014	-0.716316	3.03836	-4.07564	NA	0.58626	0.402575	-0.480588	0.959528
85	Morphine	Astrocyte	-0.637424	-0.909401	-0.689204	0.188029	-0.37872	-0.235767	-1.40456	-2.21154	-1.06588	NA	-4.86815	0.000259991	0.881202	-2.5089	NA	-1.27153	-0.945796	-0.0853011	-0.747743	-0.121326	NA	-1.75256	0.806461	-2.46331	-0.188029	-1.90665	-0.461327	-1.17707	0.315249	0.0360557	1.24615	-2.04915	-1.14806	-0.590806	0.278739	-0.912479	-0.305537	-0.862277	-0.486193	-5.26569	-1.18456	-0.498182	NA	-1.07948	-1.34601	0.36973
85	Morphine	Astrocyte	-0.668099	0.173292	-1.35008	1.01446	0.226454	0.102891	1.34599	-0.75474	-1.96977	-0.572839	-1.28558	-1.75266	-0.316205	0.664614	-0.787067	-2.55942	-4.53167	-0.819946	-1.72734	-1.89564	0.110564	-0.174325	-1.10915	-2.45742	-1.01446	2.14562	0.0202102	-1.0922	-0.432624	-0.263229	-1.78257	-0.0609679	0.303044	0.014942	2.07761	-0.424706	-0.432771	-2.17294	-1.02069	-2.65157	-1.28709	-1.65153	1.21906	-1.38011	-2.48167	-0.416852
85	Morphine	Astrocyte	-0.685484	-0.169422	-0.277863	1.43631	-0.624992	-0.503445	-1.22144	0	0.116081	-0.290454	-2.76645	-0.0729748	0.1109	-0.324264	1.12594	-1.96421	NA	-3.61517	-0.0406805	-1.19893	-2.54111	-0.832477	0.209049	-1.01332	-1.43631	-2.13669	-0.372311	-0.55392	0.224336	-0.414292	0.335094	-1.244	-1.14312	0.95851	0.739936	-0.544243	-0.862064	-0.393252	-0.825055	NA	-2.01959	-0.991604	0.0340694	-0.723466	-4.97643	0.492554
85	Morphine	Astrocyte	-0.537781	-1.1802	-1.48598	1.44654	0.87371	0.170977	1.90305	0.753557	-0.758242	NA	NA	-2.01257	0.0916052	1.18193	NA	-1.54267	NA	-2.81201	-1.05504	-0.301219	NA	-1.60595	-1.12145	-0.773574	-1.44654	-0.0999815	NA	-4.8361	-0.0153102	0.663008	0.174064	1.75714	0	-0.324703	0.859797	-1.18432	-0.890791	1.33265	0.588617	0.0181846	NA	1.57034	2.18394	NA	NA	-1.104
85	Morphine	Astrocyte	-0.741903	-2.05132	-0.819631	0.961389	-0.42347	-0.154298	-1.03143	-1.04732	-0.067446	0	-1.02736	0.317014	-0.0673054	-1.79721	0.6152	-2.87195	-4.26768	-0.0873711	-0.143388	0.383704	NA	-1.09872	0.329121	-1.52892	-0.961389	-1.62349	-0.613991	-0.87687	0.727151	-0.467791	0.982894	-2.71274	-2.84842	0.642882	0.197616	-0.726438	-0.174905	0.569039	-0.725036	-1.21662	-3.23363	NA	-0.841057	NA	-1.92562	0.367391
85	Morphine	Astrocyte	-1.35636	-1.04737	-0.603281	1.0804	-0.0959617	-0.172938	-1.32931	-0.531345	-0.652106	-4.66101	-3.63444	-0.41559	0.461552	-0.555873	1.26208	-2.81166	NA	NA	-1.14778	-0.41804	-1.46796	-1.0325	-0.116734	-0.611495	-1.0804	-4.23206	-0.699468	-1.64011	-0.329621	-0.164343	-0.0293662	-2.80278	-3.54005	-0.694122	-0.157992	-0.656499	-0.356731	-1.14948	-1.80764	NA	NA	NA	-1.03484	0.097406	-1.85759	0.154959
85	Morphine	Astrocyte	-0.990616	1.75942	-1.22291	0.81856	-0.784655	-1.3894	0.455799	-0.993369	-0.421161	-1.55377	-0.129738	-0.399099	-0.0411836	0.191288	NA	-1.87158	-1.30957	-0.808315	-2.13129	-1.29129	-1.41818	-0.624314	-0.799652	-1.863	-0.81856	-0.487631	-0.922965	-0.976905	0.224537	0.0948964	-0.559344	-1.57134	-0.46305	0.119287	1.20968	-0.199579	0.0286811	-1.58931	-1.27846	-0.689118	-1.59503	-1.96044	-0.372782	-0.722075	-2.23091	0.237627
85	Morphine	Astrocyte	-1.88136	-0.143938	-0.750538	0.988306	-0.0116111	-0.990068	1.22727	-1.28337	-2.07402	-0.363851	1.25426	-0.903445	0.592099	-0.118372	2.50749	-2.72259	NA	-0.691878	-2.18121	-1.37434	NA	0.0546857	-1.49444	-0.30826	-0.988306	0.208131	-0.10825	-1.64112	-0.962799	-0.442285	-2.10964	-0.587027	-0.191219	-0.189331	1.97161	-0.888732	-0.356685	-3.05342	-1.10233	-0.881391	-2.75953	-1.20395	0.388228	-1.02053	-3.80707	0.14689
85	Morphine	Astrocyte	-0.723302	0.384555	-0.136194	0.642175	-0.25044	-0.341459	0.0357975	-0.968314	-0.59058	-0.764239	-0.814743	-0.430125	0.290075	-1.28493	-1.48584	-2.6414	-1.57853	0.512373	0.404757	-0.868397	-0.452809	-0.422729	-0.569264	-1.53684	-0.642175	0.495326	-0.821222	-1.1282	0.34572	0.413134	0.75709	-1.06336	-1.18927	1.62763	2.18673	-0.340372	0.101116	-0.377195	-0.47412	-0.788247	-2.07191	NA	0.0682997	-1.27243	-2.05425	0.39046
85	Morphine	Neuron	-0.677262	-1.85291	-0.226032	0.323552	-1.05877	-0.631491	NA	-1.20644	-0.268703	NA	-6.83212	0.217425	0.384654	-2.70149	-0.744165	-1.27428	-0.724706	-0.837986	-0.990879	0.217515	NA	-1.16369	0.000294348	-1.92621	-0.323552	-2.29422	-1.13242	-0.616514	0.449039	-0.525269	-0.953306	-5.44625	-1.6209	1.26409	-5.09922	-0.228615	-0.286439	-1.7091	-0.652691	NA	-1.00778	-3.68438	NA	-0.903713	-1.20528	0.456097
85	Morphine	Neuron	0.34568	-2.34113	0.00724054	0.724173	-0.70944	-0.0747443	-3.55211	-0.454747	0.143027	-3.67049	-7.05741	0.24087	0.506999	-1.92622	-2.3587	-1.72947	-3.6173	-0.334944	-0.803815	0.830063	NA	-0.225346	0.874253	-1.55987	-0.724173	-2.07	-0.773504	-0.599743	0.420157	-0.722953	-0.172109	-4.17724	-3.00927	0.186836	-2.33417	-0.465606	-0.426149	0.419778	0.00592798	-2.4056	-2.39684	-1.38227	-1.61309	0.229646	-0.627102	1.29423
85	Morphine	Neuron	-0.314635	NA	0.0630416	0.0852339	-1.12182	-0.293942	-4.3945	-0.319748	0.255741	-2.76533	-4.73671	0.734652	0.408619	-1.8587	-2.03239	-2.21254	-3.08093	0.015525	0.245529	0.161027	NA	-1.15395	0.86321	-2.43529	-0.0852339	-3.1331	-1.20814	-1.44813	0.699922	-0.765252	0.115277	-4.88656	-2.324	0.303458	0.0276475	-0.730385	0.116908	-0.396555	-0.34178	NA	-3.05025	-2.36876	-1.99181	0.0445689	-0.0126089	1.07791
85	Morphine	Neuron	-0.445755	-4.93692	-0.27803	0.317827	-0.392305	-0.160871	NA	-1.23809	0.791049	-3.70391	-4.42223	0.121432	0.299945	-1.50973	NA	-1.85853	NA	0.0897496	-0.56081	0.493891	NA	-0.838645	0.194062	-2.1239	-0.317827	-2.22656	0.29576	-0.969696	0.788375	-0.374509	-0.763376	NA	-3.0001	0.490231	-4.46913	-0.579642	0.118792	0.0369955	0.0481934	-3.76274	-2.37875	-3.5248	-2.55189	-0.20462	-1.06701	0.860104
85	Morphine	Neuron	-0.262182	-3.45569	0.012469	0.327103	-0.221714	0.0410446	-2.06471	-1.94784	-0.353888	-0.10953	-3.69081	0.0182615	1.12845	-3.15645	-2.75104	-1.70561	-1.40414	1.05353	-0.462319	-0.338358	NA	-1.24977	0.256153	-3.00799	-0.327103	-2.64888	-1.06386	-0.543119	0.960636	-1.62483	0.119879	-4.67135	-2.6844	-0.196915	-2.84975	-0.239939	-0.359721	-0.620478	0.0481646	NA	-2.71007	-2.05564	-0.921885	-1.33854	0.307162	1.29077
85	Morphine	Neuron	-0.64791	-2.78443	-0.0095899	0.687947	-0.857786	-0.791563	-4.76586	-2.18525	-0.701453	-1.26873	-0.747413	-0.257143	-0.0132821	-3.13879	NA	-2.19141	-2.41447	-0.599838	-1.14832	-0.395749	NA	-1.30138	-0.419555	-1.45258	-0.687947	-1.11933	-0.792533	-1.52215	0.784962	-1.92776	0.195296	-6.09237	-2.45359	0.430741	-2.73333	-0.36463	-0.299001	0	-0.608705	-3.24714	-1.92117	NA	-2.02373	0.616468	-1.55726	0.159559
85	Morphine	Neuron	-0.311083	NA	0.0809372	0.7126	-0.48894	-0.0605306	-4.98465	-0.382341	0.102791	-7.85523	-5.56787	-0.361986	0.666632	-2.62764	-2.97569	-3.01801	-3.48657	-0.0455313	-0.31749	0.206825	NA	-0.790581	0.0287059	-2.36275	-0.7126	-2.82741	0.715625	-1.36135	0.604573	-0.475215	-0.451864	-3.07728	-1.90362	-0.208775	-1.72484	-0.375904	-0.597495	-0.142404	0.342357	-5.15302	-1.66725	-1.5118	NA	-3.0699	0.27953	0.502828
85	Morphine	Neuron	0.22498	-2.52101	0.20446	0.715911	0.0842591	0.0644244	-1.16536	NA	0.864428	NA	-4.95062	0.294409	0.236071	-1.54072	-3.13402	-1.15649	NA	-0.0509327	0.277741	0.163235	NA	-1.38225	-0.434633	-3.20698	-0.715911	-0.119098	0.151441	-1.32317	0.363166	0.271811	-0.618896	-0.838371	-0.748943	0.447742	0.185051	-0.517001	0.106319	-0.679972	-0.00592798	-1.02163	-1.18761	NA	-0.122174	-0.545803	-0.12998	0.0692123
85	Morphine	Neuron	0.099356	-0.47503	-0.310308	0.537981	-0.694698	-0.0901016	-1.10223	-0.770001	0.526177	2.25323	-0.712414	0.820757	0.412789	-2.73491	-7.10535	-1.89241	-2.66908	-0.0404968	-2.3816	0.218957	-3.2502	-0.281532	0.418197	-3.20772	-0.537981	-1.04941	-1.83969	-0.543342	0.310979	-0.19884	-1.19205	-2.72093	-0.966802	1.22865	-0.194821	-0.215885	0.541226	0.140095	0.154942	-0.509466	-1.74931	NA	-0.754393	NA	0.076195	1.2553
85	Morphine	Neuron	NA	-4.97923	-0.238829	0.404717	-1.46025	0.515862	-5.11989	-1.41794	-0.259434	-1.40508	-3.41059	0.368779	0.379256	-2.91022	-1.04223	-1.97312	-2.23323	0.47274	-1.21287	-0.240947	NA	-0.619229	-0.242452	-2.69189	-0.404717	-3.49198	-0.998387	-1.1827	0.727702	-0.186066	-1.04614	-5.78842	-2.95739	0.203198	-3.01947	-0.344133	0.162064	-0.238243	-0.168018	-2.71496	-3.7789	NA	-2.32215	-0.88284	-0.304807	0.820086
13	Withdrawal	Microglia	-2.7433	NA	-5.05925	-0.0330326	0.222353	-1.99609	-1.56465	-2.86407	-1.73741	-2.49047	2.05792	-1.67305	0.23004	3.27141	-0.140379	1.71473	-0.749197	-1.02008	-1.54496	-1.13802	4.89304	1.97729	-2.23094	1.34507	0.0330326	1.12856	-0.7032	3.65058	-2.72493	-0.54587	-2.83639	2.506	-1.0547	NA	-0.174272	-0.173746	-3.09591	-1.98777	-0.402103	0.185467	-1.97198	0.995925	-0.0394187	-3.58565	NA	-0.364902
13	Withdrawal	Microglia	-2.20987	-3.15881	-1.3278	0.597615	-1.94951	-0.338188	NA	-0.606247	-1.82813	-3.36205	1.76549	-2.25955	0.106025	0.0502895	NA	2.03142	-0.97293	-3.22207	-1.75776	-1.33522	0.595145	3.38216	-3.648	-1.07608	-0.597615	0.160039	-1.01327	1.43425	-1.39299	-1.5787	-2.84928	-1.89935	-2.95105	NA	-0.762054	0.120816	-2.34909	-2.86461	-0.74296	0.370754	-2.38322	0.176337	-2.0012	-3.08553	NA	-2.11767
13	Withdrawal	Microglia	-0.252209	NA	-2.00836	0.0649472	-0.443399	-0.525148	-3.09251	-0.681645	0.63684	1.9767	0.361889	-0.664509	0.706158	3.03591	0.769056	4.14073	-3.92003	-2.33346	1.1979	-0.0339756	NA	2.16777	-1.08994	1.02534	-0.0649472	0.705435	0.175223	1.41084	0.30308	-0.292298	-0.14919	-2.33566	-2.3134	0.180545	-0.799235	1.74421	-0.959814	0.206842	-0.0101756	NA	-2.71413	-0.261422	0.535813	-0.79564	4.97008	-0.306111
13	Withdrawal	Microglia	-1.89424	-0.792303	-2.83271	-0.30693	-0.798278	-2.04463	-1.10774	-1.01528	-1.84067	1.46283	0.395848	-1.19311	0.417405	4.00365	-0.766582	0.171469	-1.13351	-2.70607	1.00866	-2.34564	0.566398	2.45726	-2.02771	1.37567	0.30693	0.847998	0.102048	0.435967	-0.999689	-1.60516	-0.754806	3.56486	-0.180908	NA	0.40732	0.152658	-3.59768	-0.0360161	-1.14798	-0.731382	-1.11865	-2.14166	0.0621702	NA	NA	-1.34146
13	Withdrawal	Microglia	-0.923903	-1.35961	-2.88934	-0.164663	-0.498084	-0.189565	-1.65091	-3.24515	-0.854811	NA	2.03325	-1.86822	-0.97777	3.61888	-1.38655	0.392577	-0.506765	-2.0375	-0.98934	-1.33455	NA	3.26696	-1.4064	-0.0393719	0.164663	0.443712	NA	4.07768	-1.69469	-1.31474	NA	-1.6048	-1.43654	-4.10967	-0.0108316	-0.530428	-0.495201	NA	-0.741211	-1.97754	0.316799	1.67869	-0.615366	-0.055047	5.22667	-2.48106
13	Withdrawal	Microglia	-0.612309	-4.60499	NA	0.304362	-0.657913	NA	-3.25499	-3.12141	-0.559037	NA	1.08717	-1.42885	0.466513	1.91078	-3.29636	1.97875	-1.59723	-0.24123	-2.43394	-0.348151	0.680285	1.4129	-1.60467	-1.36027	-0.304362	NA	0.0758713	0.243907	-0.770247	NA	NA	1.68465	-1.68536	-0.517007	NA	NA	-0.49966	-1.53132	NA	NA	-2.29963	0.853198	-0.760517	-0.493346	NA	NA
13	Withdrawal	Microglia	-1.8706	NA	-2.95084	-0.48949	-1.21832	-2.30748	-0.81745	NA	-2.49788	NA	2.24256	-2.04022	0.207165	2.06189	-3.02715	1.25325	0.140343	-2.30408	0.217829	-2.89462	2.27331	1.77656	-3.0672	1.97334	0.48949	1.40636	-1.61323	2.58709	-1.73796	-2.29966	-0.868201	-0.00134897	-0.24357	-3.31335	-0.5234	-0.0392746	-0.286795	-1.73298	-3.60868	-0.523647	0.0536623	1.94795	-0.56085	-3.28755	2.94216	-1.07591
13	Withdrawal	Microglia	-4.87243	-3.95365	-3.99561	-1.46341	-1.46384	-2.94865	-6.1937	-3.73516	-4.20917	-0.89567	0.828544	-3.02374	0.736637	2.55013	-0.536716	1.22076	1.45259	NA	-0.939641	-4.66736	NA	-0.874108	-4.93475	0.352731	1.46341	1.39413	-2.99377	4.63017	-2.78166	-2.62066	0.00600907	3.17618	-0.0150829	0.553882	-0.260547	-1.55531	-0.557285	-1.98931	-4.6287	0.0957771	0.818496	2.81253	-0.617799	NA	NA	-2.48523
13	Withdrawal	Microglia	-2.53153	NA	-2.95537	-1.06429	-1.52449	-2.61814	NA	-5.48992	-1.49299	0.227453	0.59349	-1.1333	0.339232	2.22256	-1.12356	3.04751	0.484335	-4.69155	-1.47571	-2.87125	2.96758	4.05171	-3.80261	0.0117077	1.06429	1.31344	0.0899596	2.11712	-0.63598	-2.53946	-1.05884	-1.03523	-1.03469	-1.8892	-3.87949	-0.544649	-0.525022	-1.46291	-2.50503	-3.09843	-0.0447696	1.69149	-1.1337	-2.29079	NA	-2.22831
13	Withdrawal	Microglia	-1.81801	1.876	-3.94302	-0.339771	-1.14804	-2.44348	-1.9257	NA	-2.11038	-1.36625	1.6108	-1.69029	0.229886	2.28152	NA	0.860478	0.43502	-5.57868	-0.304111	-2.71672	3.45688	1.41208	-2.27268	2.26395	0.339771	0.677034	-0.697315	2.04064	-2.11831	-2.35317	-0.422479	0.911002	-0.762852	-1.97047	-0.920211	-1.59312	-0.841416	-1.57656	-3.45226	-0.452582	-0.0686023	1.32617	-0.762442	-3.27575	3.34854	-2.33406
13	Withdrawal	Astrocyte	-0.0186023	-2.2938	-0.860911	-0.254191	1.26112	-1.50237	-1.80748	0.0483689	-0.189265	2.22078	-0.256142	0.173191	-0.233709	4.68357	2.6773	1.83238	NA	0.430935	-0.455987	-1.14277	2.37713	2.52911	-1.06362	3.90912	0.254191	0.126468	0.984448	3.40441	-2.56954	0.324852	-0.567032	1.67982	-2.04652	-0.409531	1.00399	-0.0260752	0.362517	NA	-0.739369	-2.48488	1.46142	1.79735	1.40328	-3.382	4.75828	-2.05682
13	Withdrawal	Astrocyte	0.198902	-0.0650898	-0.563753	-0.280781	0.392628	-0.388328	-1.09116	-0.258525	-0.179615	1.22494	-0.415249	0.296798	0.0428368	1.55621	1.92742	1.28463	-0.165794	-1.67216	0.71938	-0.669316	0.394228	1.93818	-1.45487	0.692255	0.280781	0.156822	-0.50996	1.11817	-0.0175482	-0.558252	0.363096	-1.47809	-1.04496	0.51068	-0.345655	2.01099	0.242837	0.316302	-0.502988	-0.884344	-0.803547	1.34398	-0.343981	-1.33437	1.87594	-0.129478
13	Withdrawal	Astrocyte	-1.52628	-2.96747	-2.19571	-0.709721	-1.01009	-1.43547	-3.44709	-0.806966	-1.71516	-0.383641	NA	-0.393513	0.368445	2.87722	1.49683	0.12727	NA	NA	-0.134752	-0.818811	0.106759	0.267774	-1.90546	0.510837	0.709721	-1.08731	-1.99337	1.60999	-1.78352	-0.270348	NA	-2.07134	-0.264833	-1.52638	-0.245789	0.472623	-0.157245	-3.09473	-1.79478	-1.98737	-0.205364	1.84222	0.51443	-0.450545	3.32512	-1.62704
13	Withdrawal	Astrocyte	NA	NA	-1.14826	-0.307128	1.72113	-1.89279	NA	0.300772	-1.56101	1.50892	NA	0.215956	0.037447	4.93284	3.4265	0.709799	NA	-0.794752	0.757761	-3.24275	NA	3.29896	-1.92765	3.00884	0.307128	-1.15979	1.88826	2.53094	-3.69441	0.970792	NA	NA	0.0576066	-0.0643526	NA	-0.20765	-0.510825	-0.942548	-0.408088	-3.95362	1.22561	1.82707	0.91742	NA	4.91904	-2.21454
13	Withdrawal	Astrocyte	-1.7881	-2.44401	-2.45394	-1.19898	-1.56831	-2.72887	-4.38872	-2.70405	-1.96497	NA	-3.4101	-0.654908	0.724989	2.77712	1.98958	0.733457	0.74457	NA	-2.76467	-2.62578	0.663441	2.03255	-4.54375	1.96563	1.19898	0.784086	-1.09917	3.06845	-3.39865	-1.16705	-1.13817	-0.570507	-0.113504	-1.42741	-3.16734	-2.73644	-0.291306	-1.87955	-2.4672	NA	0.619888	2.03052	-0.575609	-3.02107	3.98987	-2.49047
13	Withdrawal	Astrocyte	-2.01457	-1.34084	-2.66466	-0.691922	-1.29653	-2.82088	-1.64948	-1.55487	-2.40805	2.14713	-1.91692	-1.43687	0.132564	4.25394	1.48196	0.0485734	-0.419837	-3.63825	-0.312244	-1.88502	1.32458	-0.124646	-3.6767	1.19585	0.691922	0.0609425	-2.00116	2.62911	-4.61297	-0.37964	-1.1511	-0.883504	-1.13333	NA	-1.33084	-1.28504	-1.26166	-3.05125	-2.47513	-3.06234	-0.899764	1.77648	1.6015	-1.28791	3.34992	-2.81554
13	Withdrawal	Astrocyte	0.748209	-0.626956	0.103361	0.0939517	2.17054	-0.21069	NA	0.994645	0.676096	1.0282	-0.184601	1.13494	-1.07072	4.90682	NA	0.769132	NA	-0.0516157	1.10581	0.0178385	NA	1.34767	-1.22471	3.11306	-0.0939517	-1.63047	NA	1.52034	-2.87362	1.22109	NA	0.490192	-0.192	1.39313	1.54862	1.32187	0.285798	0.903256	-0.666322	-3.26923	1.01409	0.221889	NA	NA	5.84098	-3.38153
13	Withdrawal	Neuron	0.255869	NA	-0.509486	-0.60736	-0.962256	-0.832245	NA	-0.903059	0.496028	-2.35701	-2.5251	1.02037	0.676046	1.45558	-0.375039	1.02255	0.0193306	0.177465	-0.0319499	0.522947	-1.91505	1.16996	-0.3272	1.8372	0.60736	-0.627092	-1.09713	1.13162	0.472317	-2.48049	0.130787	NA	-1.1551	-2.77663	NA	1.19436	0.146347	-0.233952	-0.322244	-3.18884	-0.0499156	1.74193	NA	-0.757186	2.38569	0.455323
13	Withdrawal	Neuron	2.90554	NA	0.471326	0.70385	2.22738	1.82721	NA	2.41277	0.735522	2.59275	0.288396	-0.145584	-1.61262	7.91706	NA	0.182509	-0.154592	0.191907	1.81624	1.49394	NA	1.52352	-1.51542	5.75986	-0.70385	-2.71242	NA	-0.0166765	-3.48593	NA	NA	-0.317723	0.381224	0.635674	NA	0.803522	-1.02918	0.177364	NA	NA	NA	0.831948	NA	0.502449	NA	-2.53522
13	Withdrawal	Neuron	2.7885	NA	-0.103815	-0.144512	1.79581	1.55966	NA	1.29711	2.02075	0.925308	-0.0209958	1.0481	-0.78381	5.73361	NA	4.63434	NA	NA	1.98063	1.1169	NA	2.9814	0.181802	5.23831	0.144512	-1.79281	1.60249	1.87389	-2.8304	-0.0690873	0.76781	NA	-3.18985	0.679968	NA	NA	-0.379183	1.85084	2.34024	NA	0.565774	NA	NA	0.589868	4.83824	-1.67502
13	Withdrawal	Neuron	0.322037	-2.36469	-1.67193	-0.622483	-0.685285	-0.329356	-2.15816	-0.282279	0.495186	1.07914	-0.886181	0.949043	0.821759	1.4428	-3.63028	1.8119	NA	-1.07164	-0.119609	0.68316	-0.324658	1.83196	-0.221508	1.60499	0.622483	0.964301	NA	1.58046	-0.65715	-2.10243	0.187208	4.58073	-0.894487	2.17932	-1.59988	1.01866	0.360841	-0.432792	0.150994	-6.2559	-0.279863	1.42689	-2.92732	1.11762	2.41473	0.445664
13	Withdrawal	Neuron	-3.64163	NA	-2.54065	-0.26144	-1.54165	-0.887055	NA	-1.81605	-1.55121	-0.258878	-6.23515	-1.05185	0.0579341	1.75414	-2.12487	-1.73611	-4.04218	-1.87062	2.32085	-1.77023	NA	-0.0904778	-2.40904	-2.20498	0.26144	-5.32344	-1.44155	0.221136	-1.05321	-1.56063	-3.73883	-11.5591	NA	-1.66554	-2.09516	0.3807	-2.24191	-1.22775	-0.754957	NA	-2.55512	-1.88231	NA	-2.21273	NA	-0.439356
13	Withdrawal	Neuron	-1.6462	NA	-3.96618	-0.575512	-1.61945	-0.417034	-3.28955	-2.57448	-0.339051	NA	-6.04804	-0.737278	0.88442	2.59229	NA	-2.11763	-3.21697	-1.04461	0.830945	-1.26272	NA	-0.667037	-1.76551	-1.01314	0.575512	-1.46807	-0.581077	0.389491	-0.216492	-0.48345	-2.70408	-9.90432	-2.73909	-2.00603	-1.62147	0.373013	-1.916	0.0180599	-0.593668	-2.7651	-2.79736	-1.94838	NA	-1.94975	3.66433	-0.410892
13	Withdrawal	Neuron	-2.00742	NA	-2.20371	0.0828018	-1.46551	-0.442402	NA	-1.75981	0.0138011	-0.44871	-6.02312	-0.474508	0.33023	-0.130942	NA	0.707693	-2.20765	-0.863911	0.139435	-0.143117	NA	-0.737757	-1.79519	-1.84764	-0.0828018	-2.10487	-0.767382	0.333433	0.157403	-2.03886	-1.86779	-8.97546	-4.94643	-1.98251	-4.52194	-0.00121505	-1.18734	0.930138	-0.400741	NA	-3.55827	-1.84681	NA	0	3.10886	-0.227607
13	Withdrawal	Neuron	0.716846	NA	-1.37521	-0.688882	-0.631872	-0.58777	-3.75702	-1.42394	-0.384608	-0.904957	NA	0.145565	1.05324	2.15494	-0.0461266	0.0322801	0.208242	-0.166494	1.39435	-0.000930148	-1.37876	0.657137	-0.646383	-0.760383	0.688882	-0.732829	-0.780606	1.14776	-0.117413	-1.64249	0.47328	-6.49574	-1.27072	-2.44926	-3.6349	-0.37864	-1.25084	3.07465	-0.652362	-5.85071	0.0382391	1.23277	-2.21841	-3.20472	3.84308	0.299071
13	Withdrawal	Neuron	-0.704469	NA	-1.95526	-1.10849	-1.84999	-1.11036	NA	-3.32161	0.0657478	-0.480111	-1.72421	0.232926	0.772612	3.19607	NA	1.25587	0.351405	-0.0573609	-0.741443	-0.336281	NA	2.15111	-0.867619	0.670557	1.10849	0.119639	-2.91636	1.15924	0.111464	-3.35366	-1.09436	-7.22327	-1.26238	-1.73859	-4.36188	0.426169	-0.909756	-0.255763	-1.09234	-7.05403	-0.636786	1.84496	NA	-0.53688	4.50365	0.245845
13	Withdrawal	Neuron	-3.25192	NA	-3.43427	-0.783132	-3.08093	-0.634812	NA	-1.33184	-1.90417	1.0714	NA	-0.716344	0.813973	2.37871	NA	0.985542	0.204463	-1.88688	-1.41137	-1.51448	NA	1.6193	-2.3333	2.40474	0.783132	0.0621099	-1.31104	2.44783	0.240016	-1.92345	-0.778256	NA	-0.562761	0.201939	-5.57943	0.0781292	-0.454274	0.751989	-1.66963	-2.43371	-0.160362	2.11558	-3.7191	-3.34074	3.72281	-1.51408
13	Withdrawal	Microglia	-3.77959	-0.101116	-4.83919	-0.942497	-1.67503	-3.81914	0.739265	-2.23385	-4.14136	-0.750793	-1.79316	-4.32245	0.495019	2.93995	NA	0.264737	0.662578	NA	NA	-7.1139	1.31459	2.60147	NA	-0.830714	0.942497	-0.434246	-0.681966	NA	NA	-1.81789	-0.777131	1.19208	0.12546	-6.06009	0.819772	-1.79035	-0.137745	-2.43209	NA	-6.21964	0.358324	2.84273	0.199905	NA	NA	-5.53844
2	Placebo	Microglia	-0.959695	-2.49648	-1.34151	-0.668823	-0.472417	-0.671744	-2.05711	-1.23398	0.920514	0.94597	-0.884489	-0.130712	0.0671632	1.97118	0.701673	0.247997	NA	-2.87891	-1.6183	-0.599666	NA	2.02653	-1.26927	-0.610153	0.668823	-1.15813	-0.682116	2.39015	-0.434568	-0.398577	-1.20278	NA	-1.07449	-1.07262	0.305073	0.247082	-0.619314	-2.12891	-1.07196	-5.09631	-1.70997	-1.66816	-3.27034	-2.40553	3.86334	-0.3197
2	Placebo	Microglia	-0.791159	-3.22718	-2.07582	0.0573224	0.689659	-0.957501	-0.180902	-0.793149	-0.662625	-1.20686	1.76073	0.333132	-0.0604212	-0.294337	NA	3.75772	NA	-0.0534976	-1.08198	-0.95163	NA	2.78108	-1.13425	-0.0156465	-0.0573224	1.31489	0.506672	3.02843	-1.24735	0.745589	NA	NA	-2.87064	1.73812	0	-0.408049	0.0660218	2.00278	-1.06188	0.964772	-0.0871249	1.20965	-1.83951	-1.01745	4.60152	-0.729534
2	Placebo	Microglia	-2.51044	-3.4141	-1.57323	-1.1626	-0.60553	-1.1269	-1.8775	-2.0492	-0.319092	-1.49772	1.75509	-0.00791343	0.470868	0.0827654	NA	0.851627	NA	-1.82551	-0.727632	-2.89802	-2.14968	2.36639	-1.11945	-0.815607	1.1626	1.64507	NA	-0.571287	-0.494292	0.166275	NA	-2.74963	0.0711731	-1.06425	0.589589	0.173015	-0.225601	-0.169628	-0.540422	-0.71135	0.236039	2.36473	-1.2937	-2.2329	3.77433	-0.761103
2	Placebo	Microglia	1.34792	-3.44697	0.70124	0.299904	1.93278	1.73326	NA	-0.540082	2.38459	-0.670512	-0.476153	0.91065	-1.1423	1.56645	1.25611	-0.971549	-1.36691	0.241121	0.969014	0.0715865	NA	0.873501	-0.277028	1.80666	-0.299904	-2.3521	1.9648	0.893963	-2.22636	1.30484	NA	-1.98649	-2.4478	1.72872	0.626483	0.918332	-0.917589	2.74787	1.50599	NA	NA	-0.580723	NA	-2.61861	4.9225	-1.48435
2	Placebo	Astrocyte	-1.59309	NA	-1.69415	-1.46628	1.15378	-1.90635	NA	0.133769	-2.96348	NA	0.820581	-0.961485	1.35121	2.54371	1.72482	1.27215	2.32828	-1.72178	NA	-3.51469	NA	-2.12746	-0.349356	3.17757	1.46628	1.28054	NA	-0.356337	-1.40432	0.719487	NA	NA	0.628846	NA	NA	0	1.1063	NA	-2.12801	-0.631625	1.62785	3.09892	NA	1.18728	NA	-3.79119
2	Placebo	Astrocyte	-1.12383	NA	-0.114829	-1.09269	2.17023	-0.540081	NA	0.260825	-0.767035	NA	-0.198009	-0.290261	-0.168992	5.89861	2.58666	6.45345	NA	0.265517	0.710873	-1.37671	NA	5.69039	NA	3.41956	1.09269	0.189034	2.64348	0.565825	-2.41778	-0.0281545	-0.231149	-0.249611	-2.14438	1.11646	1.15193	NA	0.449295	NA	0.359562	-3.72373	2.20686	2.40338	NA	-6.52399	NA	-2.12991
2	Placebo	Astrocyte	NA	NA	-3.11236	-0.58274	0.784882	-1.824	-0.0256637	NA	-2.90072	NA	1.09425	-0.297048	0.22701	2.87196	1.99507	2.50857	NA	NA	-1.23956	NA	3.25027	1.28453	-1.24769	1.06996	0.58274	NA	NA	0.325753	-2.41676	0.390149	NA	1.39209	-0.508754	-2.34904	1.31388	-0.408109	-0.624358	-4.73794	-4.00419	-0.227628	0.0363098	NA	-0.492667	-0.578067	4.56	-1.66404
2	Placebo	Neuron	-1.0872	-1.30645	-1.30265	-0.324224	1.59275	-0.69852	0.248489	0.95544	-0.651699	0.824674	1.14246	-0.0594871	0.365768	4.29476	3.8338	-1.39026	NA	NA	-0.0188395	-1.56251	3.21601	1.7287	-0.493101	0.823825	0.324224	2.74637	0.896619	2.80674	-2.25803	1.67472	-0.300649	3.14058	-0.451252	-2.04428	0.648017	0.657554	-0.40939	-1.05262	-0.816693	-1.01483	0.418967	1.6591	0.877601	-2.47018	-3.0787	-1.37613
2	Placebo	Neuron	-0.00142833	NA	-0.631264	-1.16691	1.03821	-0.446646	NA	0.306911	0.726163	-2.28897	0.275598	0.0890166	0.279229	2.78445	-1.82453	1.58241	NA	0.504803	-1.53091	1.58783	NA	0.89611	1.35331	0.277108	1.16691	-2.13932	1.51339	0.805137	-1.24366	1.05054	-0.161137	NA	-1.04641	1.35925	NA	0.4695	0.334671	1.99954	0.207962	-0.701231	1.02767	1.56364	NA	0.700299	3.84845	-0.678431
2	Placebo	Neuron	-1.59308	-3.22388	-1.01006	-0.684364	-0.759334	0.302332	NA	-2.66964	0.559747	-2.74569	-3.88672	0.950284	0.797452	2.33681	NA	0.377108	-0.539432	-1.04601	0.411644	-0.41256	NA	1.82717	-0.956416	-1.19966	0.684364	-1.74985	0.514769	2.70222	0.524664	-0.808745	-1.54545	-3.95013	-1.83248	1.20161	NA	1.1029	-1.00646	-0.282072	-0.168603	-4.07258	-1.2318	-0.130137	NA	-1.41515	2.92826	0.92403
2	Placebo	Neuron	-0.962768	NA	0.124013	-0.881981	2.05913	1.33108	-2.19019	0.520924	1.4639	-1.66326	-0.458102	0.93789	-0.107035	2.13989	NA	NA	0.0355568	0.581866	0.0875303	-0.234189	NA	1.10991	0.437956	1.29815	0.881981	-2.6833	2.08027	4.05164	-1.10795	1.18669	-0.533332	NA	-1.62604	0.800631	NA	-1.07687	-0.902794	0.935303	-0.552984	-4.1328	-0.377646	-0.0271515	NA	-6.41128	4.75889	-1.65128
2	Placebo	Neuron	-1.2989	NA	-1.97095	-1.31699	-1.67823	-1.38509	NA	-2.30511	0.238952	NA	NA	0.33325	0.405365	2.28031	NA	1.61677	0.0907384	-0.959491	-0.710242	0.506468	NA	0.5265	-0.716521	-0.793396	1.31699	-0.0479943	-1.34047	0.853659	-0.402161	-0.874326	0.235296	-5.07963	-1.41376	0.789393	-2.73344	-0.105693	-0.69024	-0.96474	-1.38336	-7.60269	0.409124	1.89429	NA	-1.35762	3.69343	-0.895457
5	Morphine	Microglia	NA	-3.30763	-3.03174	-1.17698	0.204975	-1.78156	-0.290426	-1.46541	-2.23331	-1.09201	2.55574	-1.33402	0.359866	1.14524	-1.78415	0.599942	0.521567	-2.4146	-1.62498	-1.17376	NA	2.04577	-1.97533	0.833087	1.17698	0.674597	NA	3.65297	-2.27617	-1.24114	NA	NA	-0.500991	-0.197412	-0.368876	NA	-0.769732	-1.3083	-1.25622	0	0.279313	1.09077	NA	-4.39308	3.68469	-2.37669
5	Morphine	Microglia	1.39376	NA	-0.109177	0.752405	3.37253	0.781118	1.07485	1.32079	-0.0138011	NA	4.86034	-0.939098	-1.24088	4.96724	0.318178	1.76191	0.00787854	0.342264	2.33178	-1.58218	4.3488	3.94738	-0.247492	4.14697	-0.752405	1.28261	NA	NA	-2.64044	1.56966	NA	0.729113	-0.210934	NA	0.521714	-2.96901	1.02376	3.97524	-3.14283	-0.041962	1.52163	2.57016	NA	NA	3.0508	-6.35288
5	Morphine	Microglia	-0.217611	-2.08076	-0.677206	-0.17414	1.09375	0.301819	-0.419436	NA	-2.08767	-0.575105	4.20772	-0.7609	NA	4.39731	-0.693999	-0.529506	0.401817	-1.34706	-6.24808	-1.6106	3.56442	3.51629	-1.46049	1.68128	0.17414	1.55067	0.16593	1.12199	-5.40549	-1.12104	NA	-3.43572	-1.80378	-2.80466	-0.594914	0.40507	0.0230721	NA	-2.32124	1.44548	0.0531696	1.45217	0.0636738	-3.22412	4.92764	-2.70975
5	Morphine	Microglia	-3.94631	-4.13039	-3.92611	-0.702493	-2.76406	-3.81304	-1.3122	-3.35667	-3.04324	NA	1.52677	-2.08073	0.0161836	2.09234	-0.856273	0.856746	0.0865738	-2.8756	-1.74246	-3.21186	1.29016	1.78461	-3.13197	-2.24914	0.702493	1.32378	-4.51382	0.352163	-4.36351	-1.83654	-1.19994	-3.0487	-0.377591	-2.17214	-0.363114	-0.933372	-0.528867	-3.12357	-4.64476	0.308411	0.284715	1.51234	-1.20255	NA	2.55077	-3.6336
5	Morphine	Microglia	-1.28374	-2.36386	-2.55082	-0.859089	-1.42479	-2.05867	-2.47996	-1.98971	-2.65787	NA	1.49499	-1.25671	-0.0124614	1.42494	1.66194	-0.881781	-0.0896291	-5.29924	-0.706156	-1.24192	-0.136313	2.14815	-2.35181	-0.524866	0.859089	1.85924	-1.62651	1.06788	-2.14137	-2.05857	-0.787963	3.46216	-0.399109	-0.587107	-1.44393	-1.40864	-0.314468	-3.48656	-2.24549	0.953853	-0.744697	1.60444	-0.65985	-2.17865	3.51638	-2.71472
5	Morphine	Astrocyte	-2.10229	-4.50218	-0.743797	-1.12911	1.04105	-1.53683	-0.483656	-0.845695	-0.769044	-1.09805	-2.98959	0.198755	0.855499	4.79939	2.73973	0.955747	1.10525	-1.31012	-1.24298	-1.91217	NA	6.74584	-1.59796	4.20197	1.12911	-0.376985	0.631372	0.685571	-3.01035	-0.966982	0.0523993	-2.04208	-0.750555	0.669901	0.854731	-0.0431052	0.367228	-2.49676	-0.29565	-2.97055	1.38501	1.34057	-0.0160348	1.58088	9.20417	-1.1325
5	Morphine	Astrocyte	-0.454032	-3.06385	-1.28731	-1.04895	0.870355	-0.689673	-1.01612	0.183316	-0.0717148	-2.81546	0.309303	0.193124	0.542151	2.97689	1.30399	0.754687	NA	NA	1.61126	-1.63121	2.83108	1.07632	-1.39168	0.523577	1.04895	-0.510116	1.05228	-0.157281	-1.72927	-0.643301	NA	-3.76538	-1.18272	-2.13596	0.0711751	-0.572482	0.105051	-1.93647	-1.28251	-2.02138	1.01706	1.88162	NA	-0.3696	4.60396	-1.42989
5	Morphine	Astrocyte	-1.93025	-2.63888	-2.59838	-1.07898	0.000555083	-0.776909	-1.98613	-1.47239	-1.27209	-1.12271	-0.256717	-0.551178	0.667441	1.91201	1.1373	-0.565001	NA	-2.58334	1.31359	-0.659294	-6.76495	0.125201	-0.928346	1.47799	1.07898	-0.72819	-0.524797	0.790574	-0.179302	-0.147758	-0.136008	NA	-1.41797	-0.601764	-1.95813	0.479741	-0.356383	-2.888	-1.03116	-2.7506	0.424637	1.48992	-1.66605	NA	3.33368	-1.05833
5	Morphine	Astrocyte	NA	NA	-4.13778	-1.81047	-1.39772	-5.3839	NA	-3.9187	-4.90285	-6.78343	NA	-2.28968	1.00505	3.55757	1.24411	1.69795	1.6587	NA	NA	-3.81552	NA	-2.20446	-3.67643	-0.659429	1.81047	0.694964	-1.08371	NA	NA	-1.1489	-0.620637	-4.79431	-0.114664	NA	-5.89609	NA	0.604913	-5.72935	-3.02635	NA	1.355	3.1318	NA	-1.84565	NA	-3.76457
5	Morphine	Astrocyte	-0.596975	NA	-0.255186	-0.843697	2.08645	NA	NA	-0.193754	-2.24895	-0.0995442	0.0319176	0.614931	-0.462666	4.85523	2.90372	0.232879	NA	NA	-1.49366	-6.03058	NA	0.584888	-2.07135	1.961	0.843697	-0.555728	2.306	-0.314954	-3.40032	1.28887	NA	NA	-2.23706	0.296286	NA	0.0245998	-1.1745	-2.7013	-0.27602	-0.454321	1.72362	NA	-0.149825	-1.73379	5.79275	-3.43903
5	Morphine	Neuron	-1.41593	-2.82854	-1.79113	-0.665683	-1.54278	-0.425826	-3.4887	-2.68478	-1.09938	-1.96619	-2.70616	-0.478579	0.725381	3.08613	-0.545462	1.02649	0.135457	-2.58929	0.185028	-0.555359	-0.857259	1.33969	-1.16842	-0.90447	0.665683	0.421214	0.09445	1.9177	-0.036822	-0.958146	-0.226965	NA	-1.45126	-0.0319685	-3.35006	1.34555	-0.460976	-1.5999	-1.53819	-3.4101	-0.254623	1.74997	-2.11399	-1.2103	3.11369	-0.884541
5	Morphine	Neuron	-0.996062	-4.8097	-2.75808	-0.357315	-0.77512	-0.144466	NA	-2.33852	-0.963041	-1.53886	-2.9367	-0.561882	0.385647	0.119404	NA	-0.639445	-1.07937	-0.383813	0.55577	-0.445376	-1.52128	1.08523	-0.73314	1.95232	0.357315	-2.06798	-0.451252	0.917551	-0.563102	-2.35316	-1.74948	NA	-1.97397	1.01626	NA	0.298153	-0.768758	-1.07843	-0.885583	-1.78115	-1.61935	-0.158724	-3.89467	-2.34184	2.95729	-0.0666599
5	Morphine	Neuron	-0.784449	-2.76511	-3.73992	-1.08761	-1.82214	-0.518151	-1.17704	-4.11906	-1.33121	-1.04617	NA	-0.645116	0.798451	2.4277	-2.4828	0.685429	0.570484	-2.11638	-1.99434	-0.546167	NA	1.30248	-2.07109	-1.25159	1.08761	-1.38618	-0.505186	1.03043	-0.426289	-0.47524	-0.971151	0.21686	-0.647518	0.209841	0.260075	-1.32529	-0.410868	0.221902	-0.920294	NA	-0.220791	2.03802	-3.31677	NA	3.25381	-0.796835
5	Morphine	Neuron	-3.16526	NA	-2.59476	-1.52549	-1.80035	-2.51298	NA	NA	-3.6037	-5.60248	NA	-1.87082	0.5481	-0.309659	NA	1.08542	0.34708	-1.58055	-3.27966	-1.18211	NA	-1.64264	-2.84816	-1.81681	1.52549	-1.38955	0.315186	3.88144	-1.09318	-2.12755	-0.668913	NA	-0.542563	-2.69765	NA	-1.61736	0.485282	-0.0455385	-1.58087	NA	0.535696	2.48425	NA	NA	NA	-2.74557
5	Morphine	Neuron	NA	-4.35367	-1.18534	-1.09714	-0.843613	-0.647404	NA	-0.842835	0.520225	NA	-4.51336	0.807651	0.641061	-0.0113811	NA	-0.355809	0.55791	0.247249	0.215829	0.621179	0.763186	0.804203	-0.280248	-0.655826	1.09714	-1.49865	-0.423539	0.965946	-0.810055	-1.23267	-0.47991	NA	-0.67797	0.605868	-1.09582	0.329463	0.201702	-0.78929	-0.168749	NA	0.499467	1.62224	-2.88091	-0.915989	3.61405	-0.0402883
13	Withdrawal	Neuron	0.0928025	NA	-1.81133	-0.811703	-0.806415	-0.743552	NA	-1.67318	-0.573823	-1.35483	-3.07448	-0.327586	0.861199	2.06447	-0.0824149	0.0786533	0.113434	-0.418451	1.0615	-0.5183	-0.440022	1.4734	-0.892894	-1.02839	0.811703	-0.935437	-0.79938	2.55405	-0.264555	-1.94321	-0.0255719	NA	-1.55964	-1.9252	-4.08027	-0.888741	-1.43771	0.767121	-1.01871	-6.16663	-0.313327	0.900842	-2.83954	-3.61491	2.94347	-0.162866
1	Placebo	Microglia	2.16775	NA	2.63813	0.65153	2.61121	2.45689	NA	2.22415	3.02251	-1.78321	5.2763	0.328364	-0.19471	1.62679	NA	-1.58522	-0.584825	2.04696	1.24126	2.58767	3.07226	1.2942	1.84881	1.88004	-0.65153	0.725656	2.42947	-0.00273917	0.269878	1.57679	2.60899	-2.53401	-0.446249	0.977595	-0.0845193	1.57502	0.624839	2.24894	2.87936	4.72629	1.03507	NA	3.60371	NA	0.267381	0.211598
1	Placebo	Microglia	2.31532	NA	2.54431	0.155769	2.16518	1.88009	-0.560367	1.94059	2.19768	-1.02119	3.6463	1.13003	0.280507	-0.808412	-0.719508	-0.322483	-0.0611304	1.59181	1.47481	2.80052	2.11768	1.23006	1.62454	1.887	-0.155769	0.0197326	1.47864	0.416915	0.901784	1.94758	1.48499	NA	0.0464857	0.673818	-1.02514	0.89976	0.104917	0.899298	2.17141	3.5201	0.336469	NA	0.292003	2.06548	0.700374	0.204095
1	Placebo	Astrocyte	0.594785	1.12946	0.842637	-0.322137	1.05733	0.160478	-0.0563304	0.0269434	0.652454	1.26778	-2.07878	0.301213	-0.435417	1.10898	-0.237343	-0.102075	0.313736	-1.93861	1.19143	1.29398	NA	-0.91494	-0.193151	1.30809	0.322137	-1.05427	-0.807884	-1.18238	-1.04246	1.09078	0.844654	1.50152	0.35584	0.854906	0.147462	0.958338	0.730729	-0.0555774	0.45107	-4.6465	0.808982	NA	2.11483	3.19962	1.83767	-0.314661
1	Placebo	Astrocyte	2.5537	3.34335	2.49392	0.0188128	3.07901	0.201249	-0.777997	3.42449	0.931032	2.4562	-1.08708	1.29978	-0.12045	3.18091	3.95661	0.847386	-0.698072	-1.73949	0.38892	-0.0594535	0.36959	0.0100604	0.557493	2.79162	-0.0188128	-1.43186	0.770356	0.619116	NA	2.28141	NA	NA	0.333967	0.702205	-3.14188	0.605672	0.633678	-1.42866	0.39709	NA	1.06344	NA	3.09697	3.65231	-2.58032	0.375799
3	Placebo	Microglia	0.643055	NA	-0.102627	-0.462802	-0.340408	0.00136582	-2.61575	-1.31281	-0.342337	NA	0.0341222	0.410364	0.505905	-5.02962	NA	0.0697326	0.409546	-1.38884	-0.414957	-0.197787	NA	0.660124	-0.314758	-2.79806	0.462802	0.13103	0.728775	-0.560752	0.0821122	-1.24345	0.0290681	-0.864313	-0.317375	0.977267	-2.65944	0.993593	1.11135	-5.28827	-0.0967154	-5.21821	-0.0492799	-5.69805	-1.09732	1.08074	0.761488	0.194192
3	Placebo	Microglia	-0.931741	NA	0.058992	-0.490922	-1.22398	0.0292587	NA	-0.592193	0.253517	NA	NA	0.739337	0.00924399	-2.8145	-2.12974	-0.309595	0.755903	0.466101	-0.812589	-0.138958	-1.83735	-0.377498	-0.0352913	-1.28436	0.490922	-0.345523	-0.204232	-0.338616	0.257715	0.213982	-0.330842	-9.69107	-0.249691	1.13144	NA	0.166782	0.408188	-1.60653	-0.60532	-1.93202	-0.747752	-10.9132	-1.23721	0.238772	-0.0746368	0.575201
3	Placebo	Microglia	0.0516997	0.116716	0.584916	-0.539442	-1.09232	0.147278	-3.53713	-1.1005	-0.0907498	NA	NA	1.50719	0.326535	-4.17666	NA	-0.0543935	1.49019	1.45716	-1.67704	0.708863	-2.16762	0.54093	0.937025	-2.58221	0.539442	1.10952	0.270201	NA	0.570859	-0.458391	-1.16967	-3.08411	0.634767	-0.199564	-1.02879	0.587947	1.12439	-0.704916	-0.0432297	1.83105	-0.236005	NA	0.176449	1.66567	2.44153	1.13577
3	Placebo	Microglia	0.522376	NA	-0.0113369	-0.209747	NA	0.223516	-2.93496	-1.07234	0.913847	NA	0.528591	1.32968	0.299653	-2.56402	-3.00434	0.121125	0.897947	2.69288	-1.1484	1.59901	-1.82823	0.142413	1.81657	-2.51255	0.209747	-0.466124	-0.584863	0.288245	1.1214	0.263583	0.252236	-3.37823	-0.608496	1.32239	-1.60775	-0.0625907	0.74264	0.36002	0.494642	1.61919	-0.366206	NA	-1.97418	0.941083	1.06719	1.06775
3	Placebo	Astrocyte	-1.53273	0.0260246	-0.502573	0.258392	-0.256144	-1.38766	-0.431562	-0.781579	-0.818286	0.351282	-3.10167	-0.572817	-0.551877	1.75806	0.471939	-0.598341	0.473222	-1.13088	-1.12426	-0.808582	0.526687	-1.11209	-1.2596	-0.0874861	-0.258392	-0.45374	-1.433	-0.447971	-3.08947	-0.225254	NA	5.0578	0.231592	-1.60163	NA	-0.191841	-0.25661	-10.8741	-1.7846	-1.22708	-0.0941153	NA	0.535699	-0.872447	0.163307	-0.778458
3	Placebo	Astrocyte	-0.606028	0.443396	0.152258	0.217628	-0.0262229	-0.00136582	-1.34106	0.362296	-0.95664	-4.34864	-2.97513	0.261394	0.169893	0.0981252	0.468689	-0.306938	-0.497906	-0.422188	0.799298	-0.605867	-2.00574	-1.62098	-0.00638237	-0.411417	-0.217628	-1.51527	0.286201	-0.0821054	0.148792	0.65512	0.856048	0.0468858	-0.552519	-0.724366	-1.02796	-0.160623	0.301056	-0.708154	-1.01334	-1.7713	-1.11525	-7.61274	-0.432559	-0.455156	-0.682738	0.321426
3	Placebo	Astrocyte	-1.03243	1.24191	-0.339256	-0.134073	-0.420406	NA	0.525991	-0.942897	-1.18223	-1.13576	NA	-0.188041	-0.072729	-0.578613	0.561648	-0.240384	NA	-0.0960952	-1.75177	0.033036	-0.931306	-0.465731	-0.297923	-0.881601	0.134073	0.0959015	-2.03978	NA	-0.390798	0.31186	NA	3.94414	0.630949	0.103065	0.836791	-0.367769	0.423894	-0.747618	-0.785346	-0.787761	-0.334709	NA	-0.14634	0.672066	0.79813	-0.0267641
2	Placebo	Neuron	-0.110356	-0.377249	-0.00724054	-0.416749	-0.321643	0.389578	-0.679938	0.361316	0.128694	-3.17325	-0.447185	0.314141	NA	-0.97946	-1.45905	-1.05771	-0.149335	-0.920285	0.43572	0.666361	-2.44281	-0.717019	0.924207	-1.11846	0.416749	-0.174727	-0.559671	0.263767	1.34633	0.0191762	0.613656	-2.02423	-1.05343	0.806595	-1.36609	0.426375	0.541427	1.60032	0.261709	-1.81956	NA	NA	-1.63741	-0.450693	-0.00325737	1.74972
2	Placebo	Neuron	0.119698	0	-0.383368	0.0477001	-1.48262	0.773796	-2.2329	-2.73016	-1.27258	NA	-4.88656	0.780136	0.295792	-3.11489	-3.70257	-1.3415	NA	1.11185	-0.576275	0.77683	-2.46778	-1.34167	0.833147	-3.03556	-0.0477001	-4.25449	0.153926	-0.651658	0.606457	0.562409	-1.01898	-4.02592	-1.67472	-0.192325	-1.55798	0.157013	0.512089	-0.231425	-0.017066	-2.78936	-1.93697	-7.5256	-3.19875	-0.358097	1.95334	1.34175
2	Placebo	Neuron	0.100874	NA	-0.0630635	0.00549002	-1.23588	0.763917	NA	1.18531	-0.394252	2.25509	-5.59589	0.651965	-0.272463	-4.6067	-4.09364	-1.74519	-2.38407	-0.00622577	1.90428	0.488739	-5.53816	-0.830228	0.517124	-4.74356	-0.00549002	-3.81502	0.00633111	0.0343026	0.940382	NA	0.901585	NA	-1.92824	-1.14725	-3.34885	0.712922	0.468065	0.567508	0.275328	-7.80554	-3.81842	-10.445	-6.5639	-1.38332	-0.32799	1.1075
2	Placebo	Neuron	0.0417597	-7.40383	0.679705	0.620149	-0.990356	0.656757	-7.53831	-1.11931	0.167705	0.0784918	-4.39586	0.893487	-0.0942114	-3.33683	-3.03341	-0.685978	-1.44432	-0.0017412	0.368173	0.218969	-7.49425	-1.39506	0.718992	-2.26349	-0.620149	-2.69352	0.0875982	NA	0.560087	0.482335	NA	-1.43509	-1.74617	-1.50849	-3.11882	1.40223	0.666722	0.634782	0.764184	-6.64103	-1.31651	-7.51916	-5.56712	-0.0701739	0.582021	1.01143
5	Morphine	Neuron	0.232756	-0.0300526	0.151209	-0.437237	0.397537	0.553454	-1.15552	NA	0.654425	1.39545	-0.342459	0.45921	NA	2.1426	0.333749	0.188734	NA	NA	NA	0.919204	-2.618	-0.0834875	1.69708	0.0537323	0.437237	-0.706128	-0.0973229	NA	1.49146	NA	NA	-0.0963698	0.03067	0.632261	NA	0.181511	0.97558	1.11052	0.346168	0.499234	-0.0929656	-9.65496	-0.473846	-0.0875468	-1.36037	1.04664
5	Morphine	Neuron	0.37901	-3.50622	0.313009	0.0469256	-0.311334	0.558242	-0.81399	-0.502494	0.880632	-3.00226	-0.555626	0.86915	0.0484912	-0.708573	-2.70572	-0.793908	NA	0.495375	-0.660231	1.11304	-1.69055	-0.639135	0.970932	-1.12019	-0.0469256	-2.74951	-0.119903	NA	1.03347	0.0266817	NA	-1.30247	-0.677501	-0.737572	NA	NA	0.639439	0.609384	0.524774	-1.20552	-1.13265	NA	-2.13327	0.78435	0.771349	1.15776
5	Morphine	Neuron	0.169325	-0.657337	-0.706118	-0.498139	-0.214707	0.645285	-1.05543	0.304879	0.9178	2.45224	-3.11822	0.844518	0.336579	-1.79809	NA	-0.0972126	0.545979	0.626984	0.818058	1.10272	NA	-0.611415	0.423802	-2.56132	0.498139	-2.24235	-0.20954	NA	NA	-0.261881	NA	0.0175746	-0.0874161	0.848793	-1.32681	0.586808	0.534763	-1.26391	0.717738	-3.76349	-0.179216	-8.58808	-1.0365	-0.649286	1.17336	0.607842
5	Morphine	Microglia	-0.0049984	-0.510115	-0.0833546	0.184195	0.126804	-0.747372	0.0350811	-0.330052	-0.245418	NA	2.77725	0.0838953	-0.280547	0.344114	NA	-0.227949	NA	-0.724902	-0.69619	0.153875	0	1.17364	-0.594122	0.227441	-0.184195	0.483924	-0.285599	NA	-1.43751	-0.264358	NA	-0.251371	-0.0154572	-0.0467195	NA	-1.38903	0.107032	-1.55332	-0.560816	2.90083	-0.90042	-6.44487	0.373397	-1.71471	0.265868	-0.131979
5	Morphine	Microglia	-0.528244	2.14229	-0.76777	-1.22181	NA	-0.239194	1.89889	-1.93893	NA	NA	2.00877	-1.2001	0.452561	-1.16998	NA	0.928852	NA	NA	-0.655609	0.011488	-0.950757	0.269799	0.160149	-0.60616	1.22181	1.82498	-0.703611	NA	-0.964182	-2.20202	-0.503642	NA	1.94113	-0.668212	-0.0453424	-1.5993	1.29356	-1.58101	-0.569532	NA	1.28656	NA	0.479682	NA	-2.61796	-0.139858
5	Morphine	Microglia	-0.137018	1.52498	0.605604	-0.149233	0.438007	0.11414	-2.78585	-1.0709	0.0269831	-0.244438	2.61634	1.03994	0.212011	0.777641	-0.850222	-0.629865	NA	0.453191	0.0188395	1.43674	0.234317	1.04624	1.60173	-0.788477	0.149233	1.14653	-1.08262	0.858986	0.810635	0.11048	0.809165	0.00134897	-0.375942	0.103962	NA	1.28778	0.0314028	NA	0.905904	2.88443	-1.84572	NA	-0.409198	0.830913	1.51967	0.795412
5	Morphine	Microglia	-0.430958	0.0430363	0.058968	-0.311482	0.0915875	-0.578434	-3.2035	-0.216694	-0.824944	2.35391	1.71101	0.794416	-0.341428	-0.266221	-1.28718	-1.39893	-0.267845	0.601383	-1.53584	-0.403819	0.270193	0.837888	-0.432555	0.0586647	0.311482	1.53006	-0.448837	0.31728	0.528736	-0.0623704	-0.725669	-3.1924	-0.123728	1.16857	-0.760229	0.678144	0.145276	-0.989719	-0.485397	2.05789	-2.1122	NA	-0.24532	0.322454	0.356043	0.431935
5	Morphine	Astrocyte	1.41772	NA	1.76912	0.175342	1.48379	2.0801	NA	1.93821	1.29729	NA	3.93334	1.48901	-0.934351	-0.146532	NA	-4.06728	NA	3.08178	0.864405	1.14003	-1.74166	1.09243	2.09604	1.81944	-0.175342	0.318438	0.368293	0.309023	0.636859	2.52055	-0.371419	NA	0.422469	NA	NA	1.57932	-1.4602	3.11581	NA	1.3486	-7.30709	-0.0137953	2.3753	NA	0.171227	0.619384
5	Morphine	Astrocyte	-0.704409	2.11811	-0.602444	-0.300548	0.25831	-1.72167	0.0571057	NA	-1.3062	-2.33907	-5.84321	-0.0625974	-0.502944	-0.23185	-0.260931	-0.345968	NA	-3.14451	-2.28683	-1.11476	0.277714	-0.475697	-1.60557	0.0116729	0.300548	-1.73246	-2.25084	-0.461209	-1.87114	0.605596	-1.66893	2.51566	-0.261329	-0.96487	0.538584	0.0397564	0.596409	-2.9114	-1.30389	-9.11849	-0.538416	NA	0.382875	-0.0649449	-1.50563	-0.117213
5	Morphine	Astrocyte	-0.968358	-0.305906	-0.307277	-0.631426	0.836589	-1.13138	-0.26937	0.29251	-1.88258	0.370473	0.0512722	0.417953	0.0875432	NA	1.35588	0.227755	1.04969	-0.820943	-0.0869632	-0.295605	-0.0243658	0.573137	-1.14051	0.787456	0.631426	1.33125	-0.520111	-0.177537	-1.74865	-0.0270302	NA	5.33816	0.404985	-1.7194	0.822677	-0.25592	0.686152	-1.09615	-1.93989	0.736879	0.0363041	NA	1.27336	-1.34026	-0.305954	-0.0496702
5	Morphine	Astrocyte	0.237369	-5.71559	0.228462	0.00396958	0.818657	-0.139679	-1.18552	0.72032	0.239755	-0.262364	-4.06929	-0.0333875	-0.202058	-0.101921	1.21465	-0.454737	0.867349	1.0285	-0.619899	-0.216355	-2.33861	-1.32689	0.2315	0.975082	-0.00396958	-3.80051	1.19557	NA	0.031549	0.744379	-0.355709	NA	-0.396376	-1.49591	-2.99835	0.420367	0.555019	-0.943094	0.666669	-3.90929	-1.18542	-10.3941	0.51377	1.14118	-3.95985	-0.0841041
7	Morphine	Neuron	-0.0903423	0.969265	-0.184273	-0.487997	-1.41921	0.0867235	-3.18431	0.139848	0.025932	NA	-3.72885	0.349427	-0.0676444	-0.534742	-0.261487	-0.659179	-0.52078	0.896774	-0.613128	0.726719	NA	0.112327	0.0667729	-2.49593	0.487997	-0.161783	-0.738791	-0.0657472	0.661232	-0.418346	0.102895	3.69802	-0.442522	0.127099	-1.52277	-0.0737348	0.596388	-0.111053	-0.203249	NA	-0.836205	NA	-1.15483	-3.24226	0.787914	0.635138
7	Morphine	Neuron	1.24598	NA	0.0451637	-1.01361	-0.134683	1.27797	NA	1.42704	0.897989	0.0349244	-5.57379	1.12376	1.14948	-1.42823	-1.04239	0.293261	0.305715	1.07588	1.98523	1.83292	NA	0.143939	1.24096	-1.89672	1.01361	-1.09499	NA	0.649382	1.60418	-0.512013	2.81641	NA	-0.380663	1.49327	NA	0.626888	-0.542301	-0.00637604	0.265975	NA	-0.872468	-9.58565	-2.86624	1.04931	1.48506	1.69335
7	Morphine	Neuron	0.363028	NA	-0.0733262	-0.474342	0.0231195	0.5574	NA	-0.0979955	0.942211	0.439787	NA	0.635027	0.36799	-2.1256	-1.8506	-0.556595	1.02044	-1.83421	-0.437007	1.24978	NA	-0.31851	0.411089	-4.46467	0.474342	-2.55071	-0.769273	NA	1.09607	-1.06566	1.01574	NA	0.0926663	-0.270147	NA	1.33656	0.798104	0.617896	0.392452	NA	-0.366726	NA	-1.33263	-0.950391	-1.26574	0.28933
7	Morphine	Neuron	1.42754	NA	1.4255	-0.280478	0.525838	1.72695	NA	0.274953	1.80062	-3.60118	NA	1.40065	-0.464216	-1.25677	NA	-0.0934306	NA	0.749828	0.310537	1.44457	0.0168978	0.553409	0.461977	-0.148858	0.280478	-3.29133	0.875891	NA	1.15467	0.263249	NA	NA	-1.10031	0.640991	NA	0.453177	0.246888	0.339002	1.14821	NA	-0.433092	NA	-8.21288	NA	-1.00632	1.10396
7	Morphine	Neuron	0.886981	0.653111	0.529529	-1.08175	0.698289	1.20481	NA	1.56072	0.982867	-7.38633	1.49481	0.660935	0.13244	-0.872099	-3.09543	-0.0155355	NA	1.13174	1.20011	1.66587	NA	-0.556957	1.46596	-1.36186	1.08175	-1.66876	NA	NA	-0.239615	0.0355618	NA	NA	0.922347	1.05391	NA	-0.141058	0.0137482	0.822386	0.943844	-0.0646732	0.294939	NA	-0.592898	NA	0	0.996038
7	Morphine	Neuron	NA	NA	1.6741	-0.816398	1.85483	NA	NA	2.1475	2.62296	NA	NA	1.66106	0.167385	-1.57437	NA	-0.033136	NA	2.48892	0.77437	2.22893	NA	0.194593	1.61181	-0.979986	0.816398	-1.84378	1.38667	-0.0857437	0.287282	-0.66721	1.52083	NA	1.85896	0.662529	NA	0.0426046	0.926306	0.739653	NA	-0.972742	1.61321	NA	-1.80851	0.864187	-0.784409	1.06335
7	Morphine	Microglia	3.10017	3.04141	3.10539	0.968377	2.20122	2.52069	3.36539	0.912322	3.28755	0.686286	4.66384	1.21894	-0.821826	2.59534	0.0684474	-0.668004	-0.708422	2.29711	2.97526	2.4261	2.18069	-0.0873313	1.36674	1.15677	-0.968377	-0.711418	NA	NA	0.519229	0.688753	0.399675	0.0135966	-0.189578	0.920112	1.91918	-0.849247	0.11932	2.16185	2.4851	2.88511	-0.74251	NA	1.98868	1.93431	-0.708793	0.345667
7	Morphine	Microglia	1.77516	NA	1.19815	-1.01739	1.59538	2.04258	NA	NA	0.81656	NA	3.48257	1.16014	-0.136295	-1.54323	NA	0.298584	NA	2.183	2.28601	1.8693	-0.0121476	0.35045	1.77647	0.199022	1.01739	-1.23073	0.520557	NA	0.795837	0.111468	1.6545	NA	0.482862	-0.99869	NA	0.378843	0.491617	-0.090364	1.50883	1.82878	0.839977	-2.17786	0.0278822	2.16154	1.88229	0.981167
7	Morphine	Microglia	3.62591	NA	3.38839	0.264181	3.47347	NA	2.90737	3.58145	3.61795	2.25	NA	-0.164692	-1.09216	2.05976	-6.107	-0.190216	-0.340152	2.6024	3.13159	2.44955	1.0253	-1.2714	1.43088	2.97429	-0.264181	-1.52403	1.33102	NA	0.389768	0.670404	NA	NA	0.474105	-0.887907	0.313565	0.32049	-1.23804	NA	NA	2.41031	2.74016	NA	1.9384	NA	-1.00099	-0.12678
7	Morphine	Microglia	0.49421	0.502295	0.468308	0.0469205	0.367053	0.952862	-1.89235	0.182067	0.994369	-3.06712	0.868485	1.21964	0.564376	-1.11788	-1.40074	0.105359	NA	0.507257	0.959318	1.00769	-8.59269	0.922587	-0.00699309	-0.282249	-0.0469205	-0.312751	0.343543	0.399157	0.717361	0.159561	-0.158055	NA	-1.22016	0.759644	-1.34095	1.30096	0.589827	-1.86808	0.490534	0.980838	-1.32057	-5.74106	-1.83197	0.798629	1.17298	1.08322
7	Morphine	Microglia	-0.0152018	-1.5168	-0.11375	0.0438462	-0.455144	0.26367	-1.0634	-0.197221	0.681351	-1.98727	1.66686	0.506978	-0.284097	-0.248189	-0.546868	-0.663304	0.396626	0.682445	-1.20457	0.488909	-1.51684	0.24583	-0.214682	-0.996789	-0.0438462	-0.152026	-0.122679	0.170802	-0.26776	-0.260234	-1.27191	-0.229317	-0.543244	-0.0702624	-0.289558	0.33877	0.0790234	-0.83501	0.00886117	1.79876	-1.23102	NA	-0.482728	-0.550713	-1.28601	0.481371
7	Morphine	Microglia	-1.53844	1.49122	-0.342659	-1.11145	-0.297702	-1.56402	-1.86396	-0.529773	-3.24925	NA	3.11845	-2.41918	-0.223479	-4.82708	NA	-0.0818183	NA	-8.5144	-3.23428	-3.56984	-0.825611	1.35547	-3.55992	0.67036	1.11145	0.911391	-1.41181	-0.901981	-3.0971	-1.5035	-1.5252	NA	1.04432	NA	NA	-3.53097	1.01677	NA	NA	1.47182	0.486278	-5.79846	0.0223294	NA	NA	-1.70294
7	Morphine	Microglia	2.08955	1.75731	2.73224	-0.299971	3.4141	1.96	0.880956	2.82812	2.90114	1.87147	5.86057	-0.0514678	-1.30259	1.50145	-3.29679	0.20861	-1.30279	NA	1.06286	2.20531	2.5348	0.272613	1.15433	2.81671	0.299971	0.98248	NA	0.0694423	0.114471	0.530602	0.965239	-1.26339	1.18528	-1.74703	0.197139	1.06408	0.663455	NA	1.24251	3.86004	1.30199	-2.97417	3.926	-3.71275	-1.0087	0.164483
7	Morphine	Microglia	-0.301646	-0.635086	-0.286348	-1.42266	1.13828	-0.353252	0.0679287	-2.7213	0.551565	NA	3.68295	-1.71677	-0.21551	1.35076	-0.588633	0.0155355	NA	-1.11322	-0.631352	-0.597448	1.68202	-0.208762	NA	-0.0842602	1.42266	0.537699	-1.55507	NA	-5.73163	NA	NA	-1.49159	1.73327	-1.08486	0.359599	-1.50612	0.66297	0.465687	-0.788522	1.96738	1.52518	-6.87546	1.5358	NA	-2.13684	-2.34302
7	Morphine	Microglia	2.0682	3.06382	2.02096	-0.726461	2.42345	0.282527	3.15277	0.352838	2.56399	-3.21132	4.34862	-0.232171	-0.400824	-1.11396	-4.22351	-0.17215	1.33029	2.01589	0.802384	2.00499	-0.268149	1.21417	0.526151	2.35103	0.726461	-0.69273	NA	NA	-1.00746	0.70202	NA	2.59978	2.35247	1.37958	0.129152	-0.287426	1.22045	-4.97032	0.83388	-0.282751	1.53141	-0.407093	1.73087	-1.81022	0.000695208	-0.172619
7	Morphine	Astrocyte	2.18275	3.22091	1.81785	0.521497	2.05792	2.42016	1.45548	2.76792	2.05617	2.06821	NA	0.473793	-0.615903	4.16391	2.10194	-0.234741	NA	1.23657	2.36655	2.50322	-1.42836	-0.674863	2.30619	1.79887	-0.521497	-0.841713	1.56245	NA	0.877731	1.25418	NA	5.98162	0.48372	0.399759	-0.184722	0.471843	0.326183	3.10491	2.37597	-1.08779	0.158338	NA	0.958628	0.958041	-2.42752	0.0335501
7	Morphine	Astrocyte	-1.12162	1.36001	0.153934	0.0623571	-0.482457	-0.458516	0.46405	0.364541	-0.391528	1.31749	-4.92859	0.715472	0.334992	0.493586	2.62036	-0.521692	1.50302	-3.0894	-0.440065	-1.6239	-2.20268	-0.180441	-1.66748	0.00752236	-0.0623571	-1.02395	0.240188	NA	0.103447	0.540245	-0.638178	1.31124	0.730262	-0.79281	-0.164863	-1.04271	0.729431	-2.48668	-1.53415	0.221925	-0.633521	-9.1188	0.553459	0.00620693	-2.28076	0.133926
7	Morphine	Astrocyte	-1.16926	0.795805	0.349397	-0.300056	0.322069	-0.0429375	0.355587	0.444538	NA	-3.19667	-2.19104	1.6826	0.613563	0.0125637	1.48641	0.235032	1.26394	0.0017412	-0.907938	-0.101371	-1.91342	0.0524759	-0.151794	0.0111473	0.300056	-0.754193	-1.03278	-0.598193	0.528375	1.03006	-0.670706	-0.592891	-0.996657	-0.878592	-3.64964	-0.847497	0.353333	-2.31549	-0.608782	0.0427595	-0.170734	NA	-0.246225	1.24106	-0.0428793	0.279402
7	Morphine	Astrocyte	-1.1008	-5.30645	-9.5027	-0.31602	-1.95269	-3.13007	0.0789989	-0.969011	-1.7367	NA	NA	-1.44421	0.0783757	1.01836	-0.216229	1.07393	1.65477	NA	-0.596973	-2.36991	1.90794	0.565067	NA	-4.56787	0.31602	0.665773	0.498459	NA	0.713141	-0.186698	NA	4.49774	1.02149	NA	-0.814095	NA	0.508638	NA	NA	1.26315	-1.03712	NA	2.4343	NA	NA	-0.478453
7	Morphine	Astrocyte	-0.708457	-0.215552	0.208785	0.033361	0.646334	-0.508957	-2.10301	0.107042	-0.68434	-2.37089	-0.311296	0.594283	0.264562	1.36551	1.83074	-0.118716	0.402725	0.252191	-0.820197	0.412637	-0.731776	-0.122426	-0.110367	0.520244	-0.033361	-0.534482	-0.61195	0.0195137	-0.47113	0.221971	NA	-0.215184	-0.276813	-0.440961	-2.19455	0.144234	-0.32243	-1.14034	-0.35108	NA	-0.238561	-3.32726	-0.295034	-0.862444	2.17261	-0.606917
7	Morphine	Astrocyte	-1.61671	0.875171	0.191643	-0.0212633	0.0559848	-2.07806	0.800303	-0.832688	-2.66934	0.521085	NA	0.0858543	-0.531288	0.569175	1.12036	0.0354545	0.659069	-3.86884	-4.61664	-2.19756	-1.96772	-2.6657	-3.06341	0.276749	0.0212633	-0.385223	-1.02786	-0.611529	-3.244	1.01436	-1.69047	1.0318	0.960266	NA	1.05828	-3.00507	-1.4026	-1.46876	-2.91586	NA	0.3379	NA	-0.0558516	1.18236	NA	-2.84464
7	Morphine	Astrocyte	-1.58597	0.991336	-0.889619	-0.305334	-0.470983	-1.58102	-0.491113	-0.56934	-1.17173	-0.611476	0.0202623	-0.35742	0.0401728	0.496935	1.45122	0.264765	0.752679	-3.47979	-0.631078	-1.12188	NA	-0.622101	-0.901225	-0.986547	0.305334	0.492228	-2.06679	-1.30601	-0.577779	0.130886	-0.929094	0.194394	0.38722	-1.25113	-3.32047	-0.565198	-0.447114	-2.12037	-1.93561	-0.0256475	-0.00153761	-8.5477	-0.527307	0.840162	-1.94445	-0.876965
7	Morphine	Astrocyte	-0.702861	2.11974	-0.553935	-0.254988	-0.260059	-0.109315	0.752924	0.174216	-0.719468	-0.855603	0.513821	0.36336	-0.08493	-0.351965	1.37768	-0.451805	0.499539	-0.853564	-1.01423	0.367383	-1.17822	-0.0509962	-0.393702	-1.07458	0.254988	-0.484756	-1.01076	NA	-0.561624	0.281704	-1.16034	1.4412	0.285669	-0.707208	-0.154518	-0.548743	-0.199311	-1.34148	-0.762964	-0.286376	-0.685489	-11.9251	0.0637789	-0.740931	0.432737	-0.487264
7	Morphine	Astrocyte	1.98713	3.32584	2.22917	-0.050154	1.81686	1.66519	0.922313	2.41669	1.80116	-3.90426	NA	0.174059	-1.29868	2.01508	0.936763	-0.898122	-0.305635	NA	NA	NA	-3.48791	-1.14508	2.17618	2.06091	0.050154	-1.34552	NA	-0.705254	-0.66139	-0.206774	0.912134	2.63454	0.92592	-0.014942	NA	-0.403126	-1.35355	0.787799	1.42636	NA	1.56878	-4.99575	1.7888	1.40418	1.08655	0.278185
2	Placebo	Neuron	2.65387	NA	0.173899	-0.549819	-0.405736	1.11494	-0.776061	1.17208	2.89737	0.992191	-3.66796	1.48241	-0.732985	-4.1074	-2.19605	-0.183462	-0.33548	1.12003	-0.0633289	1.82201	NA	-0.535863	1.67747	-0.711294	0.549819	-2.45152	0.504352	-0.362358	0.137363	0.524943	-0.0106844	NA	0.617878	-1.52588	0.8293	0.4675	-0.238227	-0.521323	1.34775	-0.794323	-1.08332	-4.45574	-0.292528	0.699505	0.528958	0.878953
2	Placebo	Neuron	3.52376	NA	2.31055	0.146442	1.30182	2.21303	-3.81751	2.21216	2.76752	-1.60636	NA	0.883054	-0.668821	-0.688892	0.439951	-0.246276	-1.06733	2.4508	1.38451	2.80268	-2.01512	-0.668141	1.11406	0.820315	-0.146442	-3.93241	1.74923	0.282804	0.573422	0.721793	2.27082	NA	0.346856	1.02363	-1.58547	0.764624	-0.202427	3.64487	2.04295	NA	-1.64281	-1.85073	NA	0.857432	-0.550147	0.637397
2	Placebo	Neuron	-0.287458	NA	-0.109783	-0.4072	0.533914	0.331479	-2.42888	-1.02908	0.580808	0.439182	-6.07391	0.773127	0.383571	-1.83349	-1.42217	-0.77705	-0.0705307	1.4747	0.523029	0.303046	-2.8086	-0.875747	0.538708	-1.04136	0.4072	-2.37875	-0.132702	0.0996334	0.661533	-0.284013	-0.0984139	-1.7533	-0.445224	0.017627	-1.33789	1.07736	-0.0237021	0.399533	0.0957082	-1.68164	-0.937835	-6.80136	-2.11573	0.387636	0.82	1.64962
2	Placebo	Neuron	0.660859	NA	-0.0616685	-0.589389	0.2401	0.294264	-3.32311	-0.581377	0.499358	-0.212064	-0.988775	0.714159	-0.619797	-1.87445	-3.21218	-0.37379	-1.23893	1.12826	0.668335	-0.479428	NA	-1.34843	0.292798	-1.93706	0.589389	-4.23219	-0.620309	-0.149928	0.144073	-0.421536	-1.20561	-1.94391	-0.722266	-0.576797	-1.55748	0.0202788	-0.53123	0.906009	-0.0870008	-1.87085	-1.77651	-5.63499	NA	-0.55774	0.939275	0.992819
2	Placebo	Neuron	3.79554	NA	2.17322	0.628773	2.11653	2.38772	NA	2.78008	4.03287	0.790831	-0.722211	0.771707	-1.7692	-0.478168	NA	-0.757007	-0.55703	2.36495	1.53005	2.19862	NA	-2.05303	0.544606	1.54647	-0.628773	-1.99315	1.00154	0.154114	0.180071	1.05122	NA	NA	1.2942	-0.58102	-3.24021	1.72325	-0.0963357	3.05288	2.80144	NA	1.71677	-3.41041	NA	-3.3161	-1.81865	-0.710281
2	Placebo	Microglia	2.82658	NA	1.9659	0.14589	1.95908	2.27683	0.0133884	1.90974	2.60016	1.42059	-4.22925	1.26966	-1.16954	-0.544637	-3.57324	0.584788	-1.53018	2.03436	2.23905	2.20942	NA	-1.21308	1.2421	0.606041	-0.14589	-2.65069	0.718057	0.165507	0.563912	0.923902	1.31974	0.0591522	1.1828	1.10861	NA	1.35842	-0.522234	2.95786	2.37449	NA	0.729123	-3.58526	NA	1.59979	0.793601	0.389335
2	Placebo	Microglia	3.20147	1.52541	2.30233	-0.248209	3.19898	3.0132	1.55633	2.78883	2.90875	0.723294	-4.14604	0.756737	-0.577138	-1.08551	0.654115	0.189333	-1.80521	0.775565	1.70499	1.20933	NA	-1.16203	1.23548	2.50776	0.248209	-1.17524	-0.247962	-0.47065	-0.727132	0.974801	0.899746	1.54261	0.695967	-0.387275	-0.841959	0.25498	-0.632962	1.31265	3.17734	NA	0.140741	-0.382943	2.51823	1.31172	-0.605625	-0.0774959
2	Placebo	Microglia	1.96798	1.87524	1.39214	0.0705587	1.28179	1.81894	1.38332	1.09224	1.78192	2.13957	1.74293	1.34467	-0.590211	-2.56678	0.0167604	0.232618	-0.646872	1.5938	0.947208	1.96577	NA	0.324065	2.15519	1.28806	-0.0705587	-1.4171	0.691634	-0.0321872	0.548934	1.4242	0.149836	0.0529382	0.516562	-1.50301	1.1164	0.770634	0.224051	-0.387882	0.956964	-0.504399	-1.1973	-4.1512	0.472882	1.40099	1.93915	0.633318
2	Placebo	Microglia	1.18413	-0.159044	0.27565	-0.443094	1.1513	0.798288	-4.57778	-4.29235	2.48134	1.64242	1.24683	0.816171	-0.512216	-2.02723	-2.08879	-1.8768	-1.43016	0.143547	1.00984	0.869331	-1.40324	-0.489597	0.919062	-0.961708	0.443094	-1.31548	-0.449637	-0.00469677	0.778346	1.47387	-0.531283	-0.874909	-0.842636	-1.07815	-0.678091	0.211632	-1.26318	-5.03119	0.0543462	-0.823785	-1.20644	-3.63559	0.515835	1.68892	0.188116	0.850995
2	Placebo	Microglia	3.27672	NA	1.04172	0.32794	2.33586	1.84681	-0.963725	1.78601	3.06923	0.90374	4.18442	0.547755	-2.16534	-0.228241	NA	-2.86611	-2.30578	1.02693	2.01843	2.65195	0.599236	-0.10278	1.87162	0.301915	-0.32794	-0.0907023	-2.76429	-0.11027	0.6978	0.927315	1.61265	NA	0.266679	0.531801	NA	-0.490395	-0.672789	4.01381	1.22137	0.664084	NA	-2.05129	NA	2.56388	0.657902	0.408055
2	Placebo	Astrocyte	-1.19324	NA	-1.61161	-1.18773	-0.47632	-1.43329	-1.69424	-0.120616	-0.450526	3.09687	-0.998798	-0.0197539	0.281631	-0.528788	0.757021	1.0155	1.90107	-0.821572	-1.14472	-0.119269	NA	-0.501184	-0.110141	-0.222828	1.18773	0.75234	-0.287117	-0.33017	-0.626403	-1.15018	0.968204	0.974096	1.53194	0.155723	-0.798832	-0.173653	-0.0410807	-0.152032	-1.94658	-0.987689	0.408045	-6.90783	-0.362182	-0.0243227	-3.04482	0.138886
2	Placebo	Astrocyte	-0.558767	-3.62111	0.172105	-0.360269	0.455412	-0.09277	-0.970554	0.52823	0.428732	1.51195	-3.19573	1.25487	0.276484	-0.497817	1.39768	-0.62939	-0.755508	-0.645216	-0.846215	-0.0232024	NA	-0.619354	-0.459791	-1.10354	0.360269	-3.04587	-1.23222	-0.205502	-0.416541	0.730346	-0.315258	-1.16064	-0.977031	-0.0504152	-1.0909	0.142558	0.00333076	-2.60701	-0.294228	-1.32203	-1.48901	-3.87233	-0.594488	0.921787	-1.27261	0.305409
2	Placebo	Astrocyte	-1.32379	-0.441185	0.111097	-0.564465	0.378813	-1.33794	-0.753784	-0.899404	-0.898051	1.66305	-3.33654	0.915521	0.337904	0.203309	1.03564	0.0868739	0.722467	-0.47934	-0.536798	-1.01321	-2.49862	-0.993121	-0.650215	0.104332	0.564465	-1.45147	-0.969005	0.228772	-0.0412806	0.049133	-0.258417	0.0662721	0.15937	-0.48338	-0.784655	-0.51923	-0.192256	NA	-1.90155	-1.0073	-0.642217	-9.08982	0.946643	0.126697	-1.08115	1.09324
2	Placebo	Astrocyte	0.775643	0.922426	0.373578	-0.307558	0.686827	0.377812	0.125065	-0.641082	0.42296	-0.338895	-1.30517	0.913318	-0.448165	0.285107	0.861612	-0.964463	-0.00787854	-0.713145	-0.110526	0.0374757	NA	-0.227381	0.466893	-0.0748179	0.307558	-1.80984	0.362969	-0.176089	0.106758	0.730875	-0.878329	-0.301483	-0.334833	-0.0450978	0.703219	0.2965	0.240012	-0.54569	-0.174664	-3.31914	-1.91832	-4.37879	0.9145	-0.602743	-0.110619	0.418976
1	Placebo	Neuron	3.09935	NA	1.75441	0.919562	2.34859	4.24593	NA	2.29495	2.26264	0.701454	1.64441	-0.735079	-2.22709	0.850291	-0.774544	0.365775	NA	1.07398	3.20788	1.81258	NA	-1.69163	2.73938	2.77161	-0.919562	NA	1.80415	-1.15671	-1.35038	0.968292	-2.42982	0.60508	-0.773648	0.0416346	0.43934	1.01017	-0.909823	3.69804	3.28836	-0.831601	1.48515	0.732618	2.46277	-3.15834	-1.34352	-2.19344
1	Placebo	Neuron	1.55468	NA	1.34004	0.553717	0.990518	1.98258	NA	0.363803	1.90079	0.771949	-2.12491	1.11124	-0.0504681	-1.31094	-1.33514	-0.806722	-4.24745	1.21177	2.06402	2.00809	NA	-0.0430836	1.03389	-1.09683	-0.553717	-6.04494	0.784841	-0.957243	0.92273	1.0419	0.566305	-0.966116	-3.29411	-1.09318	-2.10814	1.20495	0.327298	1.35904	0.852773	-1.7179	-2.80327	NA	-1.72749	-1.43118	0.592385	0.528455
1	Placebo	Neuron	2.92062	NA	1.57325	0.303076	1.61171	2.03087	NA	0.36286	2.87855	-0.593815	NA	0.91115	0.027141	-3.60563	NA	-2.71698	NA	2.39361	1.61548	2.65962	NA	-0.547981	2.75109	-1.57517	-0.303076	-3.67266	1.50193	-0.470897	0.676017	1.69093	1.26587	NA	-1.77726	-0.18111	-1.77819	1.05262	-0.0737883	1.33216	0.999565	NA	-2.17488	NA	-1.47037	2.76472	2.17459	-0.10815
1	Placebo	Neuron	3.48129	2.48657	2.23998	0.335445	4.61111	2.8998	0.983643	2.24922	3.517	NA	NA	-1.77473	NA	-0.216743	0.985244	-0.298752	-0.995863	0.804166	2.85332	0.429069	-1.19639	-1.91156	0.317845	2.30842	-0.335445	-0.965202	-0.605865	-0.791984	-1.37478	-0.790633	0.387958	0.707612	2.28054	-1.18485	-0.184636	-0.103146	0.0901367	2.21429	3.59306	-0.221212	1.71959	NA	NA	-0.282457	-0.268223	-1.23533
1	Placebo	Neuron	2.81495	3.98847	2.0069	1.20699	1.94802	1.32822	1.15144	3.77174	1.54929	-0.549517	0.798679	-0.836385	-2.29545	-0.743816	3.96396	-1.81035	-3.57878	0.587174	1.66132	1.15808	2.73643	0.259476	0.850135	-0.291146	-1.20699	0.830857	0.911926	0.300555	-0.652829	1.8269	0.847694	NA	0.323807	-1.17452	-2.75099	0.660697	-0.163049	0.718048	1.94092	-2.28882	-1.1119	-3.89977	3.62426	0.925818	-1.08786	-0.981117
1	Placebo	Neuron	-0.515857	NA	-1.63788	-1.44005	-1.37702	0.844081	NA	-0.446331	0.318495	-1.18114	-7.37841	0.694914	0.139733	-2.65156	NA	0.263798	1.31082	-3.01101	0.436078	0.387627	NA	-1.20346	0.287806	-1.67445	1.44005	-2.12291	-2.788	-1.22739	1.33159	-0.552606	0.643393	NA	1.76992	-1.77202	-1.72017	-0.387591	0.381069	-0.642854	-1.44326	-4.47664	0.320353	-2.38596	NA	NA	-2.196	0.653901
1	Placebo	Neuron	4.05567	NA	2.51316	0.58951	3.01757	2.98127	0.0259961	1.59021	3.96452	3.16142	-1.21763	0.903064	-1.50798	-3.60848	NA	-0.496835	-3.09382	1.83766	1.03912	2.65948	NA	-1.61421	1.51877	1.41512	-0.58951	NA	1.43511	0.195158	1.33675	2.26383	0.851679	NA	0.356525	NA	-2.55318	1.13174	-0.0138011	2.27786	2.52254	NA	0.533655	0.295009	NA	2.84348	-1.06299	0.446304
1	Placebo	Neuron	3.84404	-2.52416	4.04732	0.596939	2.39097	3.41835	NA	3.56094	3.5261	NA	-1.24369	1.03348	-0.887263	-0.551828	-1.67271	-0.199045	NA	2.3571	2.48911	3.7424	NA	-0.759964	1.1387	0.376035	-0.596939	NA	1.27765	0.842839	0.952103	0.734535	1.71397	NA	-2.07291	-1.51846	0.622814	0.517281	0.207045	2.36307	3.68983	NA	0.215807	-2.9907	NA	2.48743	-1.16344	0.649555
1	Placebo	Neuron	0.389269	NA	-0.107141	-0.335757	0.23285	0.294806	NA	-1.05773	1.75006	NA	-0.484429	1.199	-0.786759	-3.82707	NA	-1.50441	NA	-0.317735	-1.19154	0.81942	NA	-0.71323	-0.20866	-3.06956	0.335757	-3.58819	-0.325079	-0.707372	0.522888	0.189902	0.0459187	-0.962163	-1.4128	-1.29805	NA	0.117819	-0.640478	-5.01513	-0.102681	NA	-3.41271	-1.96929	NA	0.0598666	-0.922185	1.11509
1	Placebo	Microglia	2.06693	1.41569	1.97575	0.117777	1.15924	1.502	-0.986517	-0.621247	2.3064	-4.0091	3.29435	0.367832	-0.774124	-0.916145	-4.09582	-1.37294	NA	2.26114	0.0485216	1.59882	0.740443	0.0306955	1.35113	0.862075	-0.117777	-1.52916	0.873271	-1.05459	0.691883	0.928401	-0.060676	-1.51722	-4.58291	0.289453	-0.647506	-1.35351	-1.09526	0.691329	0.983855	1.54814	-2.15627	-10.0146	1.40374	1.81717	-0.731386	0.648205
1	Placebo	Microglia	1.51376	NA	0.609877	0.192965	1.25887	0.837007	NA	0.687785	2.92942	-3.51729	2.78621	1.57802	0.462623	0.114796	-0.227243	-0.559025	-2.10646	1.16572	1.28757	2.21843	2.03681	0.965103	2.6746	0.607659	-0.192965	-0.588764	0.837213	-0.354369	1.51756	1.96345	0.951151	-0.243805	-2.11931	NA	-0.273322	0.91373	0.554413	3.0928	0.906763	3.99719	-1.3166	-3.67778	2.24993	NA	-4.04172	0.222748
1	Placebo	Microglia	0.792495	3.83476	1.53663	-0.181326	0.941182	1.53376	2.96625	1.29903	1.04882	2.77766	5.85597	-0.459739	-2.06289	-0.73791	NA	-1.01335	-3.16322	1.32975	1.6088	0.34637	NA	0.254086	-0.131884	1.48959	0.181326	-0.353441	-0.300845	-0.853418	0.51847	0.612671	-1.78609	2.32333	2.40326	NA	3.29696	0.639877	-1.48392	2.04306	0.298463	3.86907	2.4756	0.561394	NA	NA	-2.03104	0.0300677
1	Placebo	Microglia	1.66265	NA	1.37003	0.822992	1.8016	0.537884	0.437726	1.00636	-0.235554	-0.311955	4.19158	-0.932295	-1.27235	-0.770856	-3.90928	-1.53404	-1.41876	NA	-0.867751	1.40403	-3.04759	0.79374	-1.46138	2.75089	-0.822992	0.0811896	0.155487	0.226088	-1.54355	1.25938	0.457127	NA	0.626623	0.545993	-1.04034	0.891836	-0.0452977	2.83833	0.688482	2.92342	-0.0859621	-5.49644	1.23087	0.219566	-2.20404	-0.765499
1	Placebo	Microglia	3.26807	4.51352	2.3609	0.891372	2.53604	2.49053	3.57189	2.71745	2.59893	NA	4.55903	-0.574177	-1.82998	1.91485	-0.520375	-0.601267	-1.91097	-0.379472	0.81966	1.61519	1.2508	-0.116375	0.960663	2.21164	-0.891372	0.475906	2.1545	0.0988019	-1.24056	1.28413	2.21695	6.66269	1.44973	NA	2.16185	-2.64499	-0.22488	2.6121	2.2603	1.80543	1.74052	-4.7468	3.49006	NA	-4.11401	-0.253674
1	Placebo	Microglia	1.86181	3.35968	0.238671	0.0888725	1.35284	0.157644	1.46648	0.769578	-0.716981	NA	4.35675	0.15134	-1.42035	-0.0273493	NA	-2.09219	-1.63286	0.174858	-3.01512	0.257242	1.50848	1.17643	0.628732	0.744063	-0.0888725	0.880452	-0.991672	-0.10795	-0.535298	-0.334974	-1.07083	1.20652	-0.383719	-4.91317	2.11794	-1.25711	-0.17253	1.60208	-0.952355	3.14743	-1.80649	-7.14491	1.97097	1.48614	-0.0653899	-0.653172
1	Placebo	Astrocyte	3.44886	2.81931	2.64822	-0.0841991	3.37865	0.726282	1.71419	4.42489	2.74816	0.818078	-0.219984	-0.113299	-0.34127	2.00794	4.03344	0.251521	-0.796669	0.409286	-0.0917265	0.199748	0.697092	0.974226	-0.397807	3.43342	0.0841991	0.958146	-1.12843	1.6693	-0.0613163	2.20307	0.62748	5.55637	1.97842	NA	NA	-0.303584	0.792786	0.918507	1.73641	NA	-1.3667	-3.28455	3.86088	3.39569	-5.22088	0.751228
1	Placebo	Astrocyte	0.364922	2.66599	1.41142	0.436406	1.92396	0.823549	0.92178	1.73038	-0.314178	NA	2.5516	1.19406	-0.351237	0.845696	3.3037	-0.519479	-2.59137	0.946697	0.211457	-1.33626	0.313696	0.820312	0.412767	2.14349	-0.436406	0.647649	0.407576	0.560285	-2.35805	2.30915	0.0583722	-0.478512	0.255176	-0.471849	3.00202	0.421293	-0.211081	-0.220275	0.224598	1.79548	-1.2108	-5.76935	2.52052	1.89425	NA	-1.09805
1	Placebo	Astrocyte	2.90304	-0.111435	2.98646	0.238477	3.07931	2.35709	0.842214	3.43326	3.17663	1.89106	-0.565838	0.788767	-0.405307	2.35878	2.97807	0.925379	-2.77299	0.934472	1.18387	2.23149	-1.7455	0.0316403	1.23234	2.89885	-0.238477	-3.09091	1.23935	0.65984	-0.644849	2.13364	2.47731	NA	0.0193176	1.45233	0.690523	-0.204839	-0.770364	-0.692816	1.75305	1.33978	-5.52935	-3.40086	2.29697	2.40866	0.776947	0.625239
1	Placebo	Astrocyte	2.44046	NA	3.13734	-0.333322	4.07025	2.69626	2.49911	2.20888	2.38788	NA	2.29444	-0.505321	-1.4861	1.81824	0.432233	-0.954318	NA	2.29153	2.64084	1.60404	-0.373908	-0.78124	0.967135	2.92195	0.333322	-0.292437	0.655368	0.242348	0.234906	1.5987	-1.02327	2.37577	1.89955	0.623887	1.43873	0.0651755	-1.73887	2.56672	3.39914	NA	-0.144114	NA	3.34462	0.815879	-0.591552	-0.317456
1	Placebo	Astrocyte	4.12458	NA	1.81366	-0.107867	2.96716	2.38662	3.37961	3.23564	3.08154	NA	2.86172	-0.289844	-0.445085	1.78683	2.26381	-1.40947	-1.08585	1.54277	3.0762	2.29173	NA	0.663058	1.7567	2.30667	0.107867	-0.943735	1.04939	0.62144	0.166687	1.78924	1.37396	2.42745	1.38367	2.51208	NA	-0.164068	NA	3.81442	2.20346	NA	1.17196	-1.66895	3.89061	0.269097	1.16396	0.724305
6	Morphine	Neuron	3.03637	NA	1.90615	-0.931949	2.14571	3.64762	NA	1.95912	3.41272	3.66698	NA	1.83714	0.396471	-1.98394	-2.05147	0.376578	NA	2.55173	3.64345	3.36787	NA	0.133108	2.07148	1.6433	0.931949	-0.654493	2.75854	0.0407649	2.06257	0.57933	-0.00358552	NA	-0.434359	0.508756	-2.77277	1.67193	0.592914	-2.76715	2.7289	NA	-2.6782	-1.0603	NA	3.27109	1.92644	2.03396
6	Morphine	Neuron	-1.75675	NA	-2.57784	-1.96893	-1.99957	-1.43695	NA	-0.42505	-0.47109	NA	NA	-0.962962	0.89613	NA	NA	1.84089	2.40281	-0.498991	-0.542632	-0.341905	NA	-5.19392	-0.651859	-3.71687	1.96893	0.0889746	-2.33402	0.673425	-1.32568	-2.25856	1.29109	NA	1.58349	-2.73051	NA	NA	1.60152	0.0505013	-1.8862	NA	1.06752	-6.65897	NA	-0.909713	-3.00101	-0.895052
6	Morphine	Neuron	4.23965	1.89537	3.11345	0.117349	3.0392	4.52203	NA	3.32386	4.24882	NA	NA	-0.0407871	-0.945366	NA	NA	0.111905	NA	3.08832	3.65907	3.82887	NA	-0.0628054	2.59322	0.754311	-0.117349	-0.383145	0.897368	-0.589662	0.0845682	NA	0.816556	1.31649	2.28224	-1.96721	0.830188	0.554914	0.149373	2.16717	3.86179	NA	2.2373	-0.506173	NA	2.19505	-0.958649	0.280551
6	Morphine	Neuron	3.61196	1.63857	1.83633	-0.660418	2.84924	3.55871	-2.64387	1.93223	4.08731	-0.600295	2.27691	-0.0792862	-0.715284	0.0340025	0.459151	-0.0862944	-0.492483	2.15135	3.29573	1.76401	NA	-0.949209	1.72538	2.16158	0.660418	-1.46584	1.51505	-0.173632	0.242635	2.05919	0.93455	-0.031656	2.23982	-0.709661	0.926624	1.31151	-0.775923	-3.28327	2.85028	-0.558315	1.41763	NA	NA	1.18248	-2.68173	-1.18939
6	Morphine	Neuron	3.35518	NA	2.79918	-0.519473	3.00939	3.9054	NA	2.87203	3.15045	NA	NA	-0.190981	-1.07962	-0.666617	0.61786	-0.823646	-2.09276	2.49181	4.12818	2.51989	NA	-1.98112	-0.000294348	0.733279	0.519473	NA	3.68059	-0.83212	-0.938117	2.31254	-3.41664	NA	1.6289	NA	NA	1.50614	-0.404645	3.3661	3.66489	NA	1.44658	-3.28098	NA	2.31228	NA	-0.116861
6	Morphine	Neuron	4.90655	NA	2.98923	1.15313	3.70628	4.24427	NA	NA	4.3514	NA	-7.00141	-0.97968	-1.68025	-0.211347	NA	0.414373	NA	0.0345111	3.78359	2.72556	NA	NA	-1.44951	3.37511	-1.15313	NA	1.69125	-0.856046	NA	2.16153	1.14654	1.76125	3.61505	NA	NA	-1.53554	-0.0547228	0.128681	4.14104	1.20977	4.21955	1.61962	NA	NA	-3.30921	-2.46893
6	Morphine	Neuron	5.37268	NA	4.31979	1.029	4.38004	4.48279	3.65832	NA	4.06895	NA	NA	-0.404428	-1.89695	0.809721	NA	0.259598	-1.8206	2.92115	3.84625	3.08756	NA	-1.80954	2.89141	2.55658	-1.029	NA	1.90228	0.278106	0.158241	1.66359	1.40413	NA	1.54149	0.701545	3.1863	1.15296	-0.844633	3.82863	3.34311	NA	2.0461	-0.414895	NA	NA	NA	-3.19496
6	Morphine	Neuron	3.54839	1.60972	3.31067	0.875555	0.811227	3.78753	NA	1.89982	4.12532	NA	NA	0.468478	-0.933405	-0.457274	NA	-0.912283	-1.55458	3.51817	2.13424	3.65871	NA	-0.451781	2.72398	0.230447	-0.875555	-1.79164	-0.803709	-1.98376	1.42067	2.49777	3.12005	NA	1.47605	-0.0414497	NA	2.18564	0.236457	4.72447	3.18974	0.247689	1.01059	-2.35667	NA	NA	-3.49995	0.794925
6	Morphine	Microglia	-0.119373	2.41364	-1.88574	-0.322968	0.432843	-0.396127	1.0463	-1.51428	1.19425	NA	3.20029	-1.05276	-0.505533	-0.700384	-2.16683	-0.707296	-0.940282	-1.20558	0.238358	-2.09932	0.277071	-0.0100604	-0.942089	-0.735161	0.322968	0.764143	-0.482321	-0.271451	-0.820123	-1.10291	1.40309	-0.436951	0.663802	-0.117168	0.402778	-1.11639	-0.549809	-1.15676	-2.43387	2.44307	-0.552009	-1.85528	1.39806	-0.617799	-0.853912	-0.779244
6	Morphine	Microglia	2.96906	1.01561	-0.678817	0.816853	2.64303	2.55894	2.87562	1.4847	2.65319	-1.92573	5.12151	-0.0334438	-1.30144	-0.284412	0.29349	0.0308255	0.126764	-1.14178	1.01959	1.17321	1.67815	-1.8258	0.90987	1.53715	-0.816853	0.0993081	0.13859	0.00298011	0.0153102	0.0550697	-0.737513	0.532521	1.6169	-2.14172	1.35437	-0.728625	-0.194842	0.302829	1.82603	2.92235	0.33125	0.00903064	2.95023	2.07173	-2.56337	-1.04911
6	Morphine	Microglia	0.697838	3.05938	-1.16376	0.113774	0.996794	1.25035	1.59156	0.768821	1.45627	-0.598886	4.64635	-0.932331	-0.690107	-1.39918	-4.55759	-0.870858	-0.93168	NA	-0.215039	-0.195444	-2.16616	-0.427115	-1.01952	0.00862178	-0.113774	0.803434	0.805694	0.604576	0.0950654	-1.5809	-1.42009	0.928441	1.36707	-0.754773	1.02188	-0.504454	-0.626113	0.198398	0.422172	1.43601	-1.34186	0	2.14842	NA	NA	0
6	Morphine	Microglia	2.1704	-0.117705	1.394	0.428597	1.71488	1.0598	1.27258	1.29017	1.91397	NA	4.55951	-0.272788	-1.67836	-0.807953	-1.08694	-0.818404	-1.03129	NA	1.39125	0.163944	1.30111	-0.185116	0.024518	1.45535	-0.428597	-1.05817	-0.549759	-0.573537	-1.12412	0.0285408	0.614145	-0.214711	0.848437	-2.703	1.90543	0.364819	-0.0714558	-0.674968	1.26691	2.32206	0.288292	-2.66319	2.30457	1.31786	-2.91924	-0.447755
6	Morphine	Microglia	0.895827	NA	-1.09195	0.258011	0.877846	1.19957	-1.75785	0.691009	1.72562	NA	4.11058	-1.26724	-1.18308	-1.67719	NA	-0.0536947	-0.554475	0.146355	1.67059	0.306206	NA	0.140812	-0.520634	-0.00752236	-0.258011	0.696216	-0.321304	-0.532131	-1.44704	0.149918	-2.1155	1.01039	0.486004	-1.40599	-0.520045	-1.29201	0.0200203	-0.927968	-1.62015	1.94342	-1.28518	-1.29047	1.50179	-0.953813	NA	-0.48197
6	Morphine	Microglia	1.51555	NA	0.975609	0.100134	2.29836	0.962572	0.256588	1.74294	1.37132	1.67293	5.06171	-1.1978	-1.07049	-2.20894	NA	-2.85583	-1.15105	0.118571	2.09197	0.323008	-1.57084	0.804226	-1.40646	0.215324	-0.100134	1.25111	0.613657	0.246691	-0.103688	-0.353556	0.880852	-0.458217	0.202443	0.245331	-0.0667308	0.0882398	-0.0167531	0.343401	1.62773	2.92241	-0.207298	-1.95952	1.71809	1.47486	-2.65995	-1.93583
6	Morphine	Microglia	4.87807	-1.86334	3.28627	1.44994	3.11565	3.38019	3.57152	3.81166	3.01228	NA	5.17394	-1.49073	-2.36526	0.327681	1.62416	-1.28144	-1.83704	2.58708	3.56969	2.58939	NA	-0.734646	0.847427	2.71804	-1.44994	-0.826243	0.96127	-1.49965	NA	-0.59532	2.46261	2.75059	1.74686	-2.92898	2.17791	0.670397	-0.343944	3.20571	3.20547	2.39962	1.54538	2.50318	NA	-0.933216	NA	-1.25227
6	Morphine	Microglia	NA	4.07319	2.14031	1.00324	2.09691	1.52132	1.47519	0.455501	3.15907	NA	4.80509	0.425805	-1.2754	-0.381001	NA	NA	-1.1942	-0.504198	2.75615	1.24175	1.0846	-0.533495	2.21749	2.249	-1.00324	-0.535795	1.38715	0.128465	-0.612801	1.21173	NA	1.91231	-2.43669	-2.15495	1.41615	0.865276	NA	NA	0.554233	3.65998	-1.07832	1.09016	NA	0.810472	1.24085	-1.80249
6	Morphine	Astrocyte	0.270537	NA	3.84637	0.491982	4.39966	0.664264	-0.182472	4.45014	1.52376	2.49794	4.19863	-1.44388	-2.70745	3.45119	5.00716	1.90862	NA	NA	NA	0.889714	NA	NA	1.88053	4.38421	-0.491982	NA	3.48176	0.463183	NA	0.117943	-0.337183	4.96835	3.85683	NA	NA	0.323291	0.65286	1.90046	3.2307	2.79048	4.9463	1.55104	NA	1.4723	NA	NA
6	Morphine	Astrocyte	1.04416	1.09686	2.69654	0.322706	3.23328	2.86285	2.6037	3.88166	1.83714	NA	1.6904	-1.62361	-1.90351	1.29839	2.00779	1.77584	NA	NA	1.32398	1.22557	1.08441	-2.68756	0.296123	3.23433	-0.322706	-0.33068	1.78425	NA	NA	1.08143	NA	3.87171	2.46943	NA	1.07674	-1.1017	0.111568	2.30324	2.42653	NA	4.01412	-3.26972	NA	2.49332	NA	-1.86876
6	Morphine	Astrocyte	2.03346	-0.951042	1.39017	0.267417	3.44463	0.361659	3.59345	1.85851	-0.43003	NA	-8.49125	-0.189903	-1.96008	1.77495	0.806048	0.410791	0.663864	-2.1291	0.426853	NA	NA	NA	NA	3.62915	-0.267417	0.0687286	-0.460072	-7.2411	NA	-1.32064	-0.361043	5.50964	2.69015	NA	0.292805	-0.661869	0.825492	2.62159	NA	NA	2.42337	2.03678	NA	0.756043	NA	-4.40924
6	Morphine	Astrocyte	-0.568433	2.30773	-1.28141	-1.2696	-0.0415139	-1.60428	0.0461623	-1.61889	-2.97134	-1.24571	-0.0798185	-0.584981	0.401052	0	1.82603	1.33322	1.88831	-2.76176	-0.882665	-2.05962	-0.273615	-0.517159	-1.58304	0.745916	1.2696	0.664601	-1.18066	-0.10663	-1.575	-1.44101	-0.278129	1.47684	1.46742	NA	-0.0718797	-1.13676	0.805439	-5.96031	-2.09826	0.0762385	0.822564	-7.66479	0.576237	-0.377948	NA	-0.495869
6	Morphine	Astrocyte	-2.83939	1.36595	-0.0618812	1.05161	0.573621	-1.17443	0.486356	0.722512	-3.47656	-1.85977	-2.46766	0.208857	NA	0.371149	2.53045	0.43721	0.52393	-2.07191	-4.35408	-2.5394	-0.0123136	-1.5551	-1.40713	0.103831	-1.05161	-1.90711	-0.37942	-0.682208	-2.89255	-0.0553764	-0.828157	2.90545	1.18015	NA	0.0183511	-0.188978	-0.237427	NA	-3.55685	NA	-0.417741	NA	1.20411	0.0794002	NA	-0.646857
6	Morphine	Astrocyte	2.41792	NA	2.48198	0.302906	3.08597	2.02167	NA	2.64267	2.96595	1.63733	0.0895993	-0.0233905	-0.484885	1.14277	1.62983	-0.459946	-2.0051	1.93954	2.59077	2.04537	NA	-0.0923118	1.59185	3.18188	-0.302906	-0.0197326	-1.62325	-0.283224	-1.45726	1.62293	1.74871	1.36872	0.7295	1.60042	NA	-0.917776	-1.07959	1.64371	2.08246	NA	1.62865	-3.51081	1.83096	1.0524	-2.17439	0.748686
6	Morphine	Astrocyte	3.0141	7.14188	2.83401	0.0147076	3.65558	NA	NA	4.45866	1.35828	NA	1.3273	-1.35459	-2.74603	2.49647	2.54784	0.660838	NA	NA	-1.48455	0.193657	NA	NA	0.784261	4.23791	-0.0147076	NA	0.700877	NA	NA	1.83106	2.01444	NA	4.04245	NA	NA	NA	1.0709	NA	2.15734	NA	2.58562	-0.128734	NA	NA	NA	-2.75455
6	Morphine	Astrocyte	2.52571	2.14215	2.79026	0.850575	2.19687	0.553448	-0.0592255	2.0408	-1.24903	NA	-0.609692	1.88353	-1.02898	2.32292	2.73431	-0.525378	-1.35643	-0.551646	-0.145986	-1.74698	-1.93916	0.0588421	0.71724	3.24415	-0.850575	-1.13073	-1.17059	0.3348	-0.158225	2.3802	0.0888126	1.90461	0.567874	NA	0.816333	-1.35364	1.09435	-5.99615	-1.94017	2.55787	0.725538	-5.52979	2.27587	3.58886	0.690045	-1.86672
7	Morphine	Neuron	0.385494	4.29709	0.839724	-0.0647205	-0.455572	0.281815	2.31727	1.36575	-0.429195	3.09634	-0.982254	0.389331	0.588958	-0.476101	1.96656	1.21802	1.89327	1.44751	0.542696	0.0402658	3.16559	0.103343	0.543124	0.0694395	0.0647205	1.78888	1.78953	0.723159	0.577435	1.11694	0.757808	NA	0.82926	2.62815	1.89059	1.76562	-0.391831	2.79351	0.870252	3.49092	1.14172	4.41333	NA	2.40822	1.40614	0.583507
7	Morphine	Neuron	0.725744	NA	1.47564	0.0791864	0.0373947	0.673226	3.01714	1.90147	-0.398296	3.7537	-0.347674	0.713064	-0.0148767	0.315801	2.59985	1.57901	2.24276	2.03853	0.59303	0.17972	3.96103	0.613781	1.17289	0.482297	-0.0791864	2.30366	2.29723	1.19212	1.55786	1.74797	1.30182	3.34821	1.27014	3.04708	2.74208	2.01198	0.0370355	3.5353	1.61913	4.28127	1.43291	4.43727	2.03667	3.07271	1.80675	0.976851
7	Morphine	Neuron	0.937211	5.43362	1.59024	0.109554	0.133933	0.789053	3.23619	1.96432	0.294559	3.81936	-0.140465	0.726194	0.0711517	0.385075	2.61622	1.64085	2.3571	2.28864	0.76832	0.446017	4.10964	0.882857	1.23871	0.646433	-0.109554	2.55111	2.38405	1.28135	1.69373	1.80715	1.21024	3.49689	1.31158	3.03759	2.95618	2.35348	0.22989	3.67654	1.7198	4.48107	1.62655	4.35917	2.14842	3.53724	1.79705	1.19393
7	Morphine	Neuron	-0.591401	-9.27938	-0.0193094	0.497169	-2.16584	0.432064	NA	0.402088	-0.344348	NA	-2.75913	0.210179	0.589827	NA	-4.39137	-1.01511	-0.494659	-0.965681	0.8936	0.0630981	-4.20001	-0.584036	-0.323955	-1.70051	-0.497169	-0.899841	0.403753	-0.349566	-8.29173	-0.0587907	0.0163498	-4.14959	-2.37372	-1.93531	-3.09549	0.157883	-1.85396	0.571182	0.376631	-8.39301	-1.85076	0.500341	-2.49899	-1.46215	-1.19577	0.645912
7	Morphine	Microglia	1.28319	5.52201	1.78026	0.135463	0.420342	0.918528	3.5962	2.21775	0.171459	4.31853	0.760018	0.926145	NA	0.638038	2.91807	1.99619	2.38965	2.63806	1.57513	0.538907	4.55099	1.16169	1.26535	0.775299	-0.135463	2.8245	2.54183	1.63666	1.98065	1.93347	1.59864	3.54774	1.63424	3.48252	3.23609	2.50391	0.454738	3.82035	2.02432	4.53098	1.88955	4.79801	2.61014	3.62564	2.21563	1.30227
7	Morphine	Microglia	-1.06445	2.50177	-0.244846	0.59344	-1.60395	-0.500575	0.178008	-0.684309	-0.944427	0.0943183	1.14298	-0.579136	-0.0733413	-2.5431	-0.568175	-0.435069	0.128561	-0.993979	-1.20859	-0.634203	0.608827	0.420159	-1.22679	-1.19921	-0.59344	1.47866	0.166538	-0.504255	-2.33228	0.166068	-0.897391	1.90217	0.155448	-0.920402	0.500796	-0.0185589	-2.35996	-0.0897826	-0.446109	2.23611	-0.233324	2.03433	0.0160348	-0.337767	-1.92524	-0.133193
7	Morphine	Microglia	1.33987	6.14703	2.17795	0.116946	0.816891	0.679636	3.85539	2.49521	-0.0936681	4.65898	1.29155	0.554111	-0.654286	1.17924	3.38163	2.38778	2.95673	2.47655	1.23886	0.156761	4.90414	1.37102	1.53819	1.30505	-0.116946	3.23769	3.02093	1.73771	2.40181	2.3573	2.07504	NA	2.07624	3.66769	3.60881	2.81697	0.668824	4.22632	2.51963	5.10285	2.24159	5.2067	2.9359	4.05359	NA	1.03531
7	Morphine	Microglia	NA	NA	0.546166	0.817094	-0.292038	-0.114836	NA	NA	NA	4.20596	-0.528589	-0.654654	1.29641	0.366891	1.96843	0.999849	1.65119	NA	-0.181324	-1.79143	NA	0.0124754	0.676659	0.643675	-0.817094	1.32217	1.36853	NA	NA	0.907283	0.540276	3.65225	0.766716	0.879352	NA	1.60211	NA	2.60299	0.89951	NA	NA	2.91187	2.20841	3.05991	NA	0.566559
7	Morphine	Astrocyte	0.577597	4.97891	1.31031	0.349318	-0.147481	0.349749	2.66031	1.60642	0.20468	3.37243	0.202266	0.695592	NA	0.462367	2.62838	1.21434	1.79154	1.86475	0.287092	0.245252	3.6949	0.948859	0.798302	0.791882	-0.349318	1.98875	1.81327	0.856311	1.29749	1.45416	1.11222	2.96332	1.06939	2.25766	2.51538	1.66358	-0.322689	3.00294	1.23179	3.9919	1.11125	4.01944	1.92611	2.94653	1.28862	1.02799
7	Morphine	Astrocyte	-0.0322463	3.89245	0.701496	0.459914	-0.261584	0.0567129	1.63595	1.08529	-0.104426	2.25532	-1.03593	0.443974	0.752311	0.00501727	2.23964	0.510896	1.02177	1.64166	0.589189	-0.440116	2.45395	0.447503	0.390586	0.580632	-0.459914	1.35602	0.892117	0.409365	0.196637	1.15639	1.0702	2.38946	0.438273	1.28911	2.04729	1.06037	-0.774931	2.08615	0.415893	2.88151	0.351701	3.31622	1.18659	2.17496	0.230993	0.883857
7	Morphine	Astrocyte	-2.06015	-1.21971	-0.895741	0.739073	-1.80726	-1.24748	0.210735	-0.573615	-1.92276	-0.047576	-0.688211	-0.829187	0.124827	NA	0.283964	-1.67666	-1.16933	-1.67466	-1.43208	-2.53551	-1.05278	-0.322825	-1.59448	-1.71234	-0.739073	-0.209977	-0.235272	-1.19102	-5.02119	-0.436338	-0.967214	3.66806	-1.1542	-5.55951	1.57035	-0.730335	-3.35322	-1.70517	-2.4388	0.0404792	-0.961329	1.42912	-0.121346	-0.899992	-0.703548	-0.60193
14	Withdrawal	Neuron	-0.241279	0.682628	0.130129	0.365259	-3.06949	-0.23615	NA	-0.339881	-1.66267	NA	-2.49767	-1.10085	0.22734	-1.2435	-1.94805	0.350287	1.18789	1.28327	-2.41955	0.372169	NA	NA	0.298272	-1.3807	-0.365259	0.584935	0.247914	-0.52443	-0.836525	NA	0.0312955	-0.0916081	1.06909	NA	-1.42428	-1.51924	-2.29571	2.15234	0.293061	-0.396546	1.71937	2.69625	NA	NA	-0.981374	-2.49095
14	Withdrawal	Neuron	-1.56545	2.31559	-0.420011	-0.476889	-2.9385	-1.60139	-0.30944	-0.138848	-2.04502	-0.3256	-2.76421	-1.69795	-0.4767	0.806149	-0.327762	0.818429	1.34229	-1.69176	-2.63208	-1.23935	0.734503	-3.75738	-0.987228	-1.03912	0.476889	1.76384	-0.356731	-1.33627	-1.2179	-1.8787	-0.408187	3.69429	1.16048	-1.70719	-0.753971	-1.7473	-3.84538	0.883865	-0.667944	0.237441	1.40779	3.51809	-0.270625	NA	-2.75499	-3.28147
14	Withdrawal	Neuron	1.0558	5.10548	1.85974	0.0485674	-0.000555083	0.887645	NA	2.25589	-0.0736544	4.00182	0.216361	0.0284189	-0.188819	0.998768	2.82838	1.77873	2.51323	2.40061	0.673452	0.520843	NA	0.308148	1.63459	0.357532	-0.0485674	2.84696	3.09717	1.4078	3.00242	1.58578	1.65156	4.02955	1.47148	2.46985	3.31078	NA	0.30767	4.21794	1.7677	4.39426	1.80839	4.88108	NA	NA	2.09438	0.0176192
14	Withdrawal	Microglia	0.0353433	4.25695	1.04238	0.270937	-1.23773	-0.0158449	1.66707	0.471751	-0.960013	2.181	-0.864138	-0.516813	-0.0118202	0.852935	NA	1.35361	1.9316	0.68872	-0.457877	0.388729	NA	-1.32531	0.189324	-0.119274	-0.270937	1.37465	1.4401	0.214109	1.24412	-0.221103	-0.299964	2.00963	1.47288	1.18581	1.13581	NA	-1.51756	2.54591	0.510243	2.77258	1.76449	3.6031	0.672231	1.79329	0.217339	-1.83405
14	Withdrawal	Microglia	0.300373	NA	0.906349	0.785024	-2.94285	0.38827	0.637999	0.287125	-0.995393	1.37979	-0.771747	-0.621603	0.227592	-0.134397	NA	-0.929115	-0.220493	-1.53781	-0.358115	0.739028	0.958002	-4.147	0.213412	0.393762	-0.785024	0.690535	1.53917	-1.17981	-2.12214	-4.04181	-0.48469	0.748722	0.231697	-1.14835	-1.74299	NA	-2.97833	2.16933	1.01938	1.15521	1.33923	2.30527	-0.522253	-1.59559	-0.83933	-1.33255
14	Withdrawal	Microglia	1.77047	NA	2.64274	0.510475	0.532756	1.06872	NA	2.89572	0.133385	NA	0.592677	NA	0.375776	1.71737	NA	2.85575	3.27587	NA	NA	1.34855	NA	NA	1.89254	1.62506	-0.510475	NA	2.91989	1.83621	NA	NA	2.07041	3.77348	3.36924	3.3571	3.40671	2.63536	NA	4.81829	2.45032	5.37782	3.68882	5.64333	2.99877	NA	NA	0.963919
14	Withdrawal	Astrocyte	-1.40024	3.26287	-0.166989	1.15264	-2.87765	-0.813221	1.3469	-0.187664	-2.4646	NA	0.780454	0.0306506	-0.548492	NA	NA	-1.44349	-0.790242	-2.14557	-2.0468	-0.17937	0.0257654	-2.03038	NA	-0.316506	-1.15264	0.839556	-0.532851	0	NA	-4.48036	-1.20649	2.37572	0.0668915	NA	0.65258	-1.53378	-11.5866	NA	0.888905	2.29606	-0.529599	-0.487589	NA	NA	-1.03965	-3.84801
14	Withdrawal	Astrocyte	NA	NA	1.84548	-0.146949	NA	0.849567	NA	2.35251	-0.372512	NA	NA	0.236546	-0.763026	NA	3.14088	2.09639	2.71544	NA	NA	-0.164679	NA	NA	NA	0.959498	0.146949	3.03924	NA	1.44771	NA	1.76909	1.68713	4.18159	2.06271	NA	3.73165	NA	NA	NA	NA	NA	2.34402	5.00596	NA	NA	NA	0.109448
12	Withdrawal	Neuron	1.69316	5.71624	2.58849	0.0354048	0.722674	1.67723	3.82685	3.07832	0.589736	NA	1.24288	0.690209	-0.0717754	1.54537	NA	2.39269	3.15737	3.15748	NA	0.632273	NA	NA	2.23341	1.34299	-0.0354048	3.60744	3.70716	2.24021	3.9445	2.63714	2.62874	NA	2.21595	NA	4.28548	2.70428	0.810265	NA	2.73489	5.35177	2.72263	5.38651	NA	NA	2.67009	0.868153
12	Withdrawal	Neuron	1.10318	-7.62292	1.62559	1.39067	-0.182837	1.18388	NA	1.33444	1.32157	4.08641	-6.49981	-0.000259991	2.28991	0.740608	NA	-0.274486	0.368588	-1.18782	1.16464	0.6566	NA	NA	0.764054	-1.09398	-1.39067	-0.548013	1.71995	-0.332239	3.78174	-2.30118	-1.67729	0.138748	-0.180113	-0.301645	-2.33999	-1.29574	-3.14798	0.861254	1.73138	-3.99645	0.855721	1.00598	-1.40976	NA	NA	-2.95562
12	Withdrawal	Microglia	-1.24552	2.08764	-1.44268	-0.2431	-3.11436	-1.18995	-0.930595	-1.61773	-5.33794	1.38562	-1.66309	-2.14003	-0.32087	-1.77302	NA	0.204892	0.99322	-0.868061	-2.41152	-0.674353	NA	NA	-1.58176	-3.52511	0.2431	-0.352445	-2.82741	-2.10358	NA	-2.37803	-0.965339	0.115467	0.114771	NA	-1.42313	-1.3349	NA	-0.560466	-0.893535	-0.471022	1.24172	0.18666	NA	0.497281	-2.54171	NA
12	Withdrawal	Microglia	-1.63776	0.52518	-1.17706	0.901181	-3.64244	-0.43873	-1.71746	-0.948516	-1.69967	NA	-0.136405	-1.19408	-0.01533	-0.466497	-1.51504	0.975289	1.56862	-1.10859	-8.16458	-1.925	-0.578941	NA	-2.68064	-2.48524	-0.901181	0.403163	-1.25079	-2.25687	NA	NA	-2.6328	0.886984	0.959355	NA	-3.74864	NA	-4.40679	-0.760824	-0.370541	-5.46906	1.74082	1.02481	-1.13863	NA	-4.03243	-9.46999
12	Withdrawal	Microglia	-1.36174	-0.304126	-0.477875	0.271347	-3.66717	-2.11504	-0.0133884	-2.00764	-3.3362	NA	-1.80734	-3.36631	0.0981663	-1.91	NA	1.12918	1.79516	NA	-3.59442	-0.374576	NA	NA	-1.23133	-1.4213	-0.271347	0.759028	-0.530479	-2.31196	NA	NA	-1.95861	-0.514943	1.32464	-10.3339	-2.76999	NA	NA	1.08317	-0.506738	1.06967	1.54664	1.49843	-2.9472	-9.56866	NA	NA
12	Withdrawal	Astrocyte	-0.261633	NA	1.2969	1.84763	-4.48074	-1.25441	NA	-1.16627	0.194878	NA	NA	-1.80275	1.01258	-5.17918	-4.4596	0.865192	1.23276	2.20691	-2.76655	0.793229	NA	NA	-0.414128	-4.68043	-1.84763	0.443237	1.8137	-2.05483	NA	-1.42915	1.45109	-0.559351	1.96807	NA	-7.98838	NA	NA	1.22907	-0.149373	NA	0.79047	-0.651383	NA	NA	-2.7888	NA
12	Withdrawal	Astrocyte	0.182176	NA	1.92736	2.40077	-5.81625	-0.858927	NA	-1.54706	0.462832	1.85388	-7.07071	-0.919539	1.61074	NA	-2.31262	1.28665	1.8268	1.6036	-3.2915	1.07166	NA	-5.21773	1.75925	-1.92168	-2.40077	-0.806125	0.65022	-1.83825	NA	-2.29711	-1.9014	-1.22824	1.46251	-9.14907	NA	1.39509	-2.28449	1.99727	2.52777	NA	1.4408	-1.49166	NA	-0.803678	0.186444	-3.55985
12	Withdrawal	Astrocyte	-4.11675	NA	-0.921702	-0.520378	-3.03361	-1.66623	NA	-2.36369	-4.49396	1.91115	-2.17088	-1.51652	-0.279404	NA	-0.522485	1.34561	1.99928	NA	NA	-2.41707	NA	NA	NA	-1.75695	0.520378	0.641084	-5.81583	-2.6814	NA	-0.846224	-1.30726	0.954701	0.855858	NA	NA	NA	NA	0.733859	NA	NA	1.38777	1.95736	-0.297259	NA	NA	NA
12	Withdrawal	Astrocyte	1.47624	6.16761	2.28863	-0.15806	0.82705	0.842603	3.99212	2.7683	-0.105059	4.676	NA	0.82927	-0.831904	NA	NA	2.30639	2.98476	NA	1.38594	0.155458	NA	NA	1.85832	1.2964	0.15806	3.35146	NA	NA	NA	NA	NA	4.46297	2.05177	NA	3.71957	NA	1.08778	NA	NA	NA	2.47282	5.06504	NA	NA	NA	0.706133
30	Withdrawal	Neuron	-0.379186	-6.41049	-0.94586	-0.0596479	-2.95516	-0.207357	NA	-3.94692	-2.48566	NA	NA	-0.858128	0.224849	-3.80028	-8.32594	1.49518	2.08467	NA	0.415976	-3.78355	NA	NA	-1.69528	-3.76584	0.0596479	1.38827	NA	NA	-1.11838	NA	-1.09489	-4.59347	1.39294	NA	-5.39491	NA	-2.63053	0.0350856	-4.14955	1.8697	1.54217	1.3655	-0.390167	NA	NA	NA
30	Withdrawal	Neuron	-0.471687	NA	0.111764	-0.550403	-2.1464	-0.968941	NA	-2.38046	-3.0817	NA	-2.9203	-1.21812	-0.167985	-2.01506	NA	0.582967	1.32007	NA	-2.98263	-2.3251	NA	NA	-0.238	-4.51524	0.550403	1.35444	-1.57971	-1.73674	NA	NA	-1.53484	NA	1.75834	NA	NA	NA	-3.25491	1.81039	-1.33372	NA	1.27513	2.49707	NA	0.0573431	NA	-3.11289
30	Withdrawal	Neuron	-0.950353	NA	-0.36307	0.404138	0.28427	1.28837	NA	2.31144	NA	NA	NA	-2.37008	-0.108836	NA	NA	-0.32129	0.221025	1.03296	1.29766	-2.71753	NA	NA	-1.31404	1.16296	-0.404138	NA	NA	NA	2.60496	NA	-0.699141	4.63419	-0.650318	NA	1.57319	NA	NA	NA	NA	2.39774	0.39881	2.77076	NA	NA	NA	NA
30	Withdrawal	Neuron	0.0117475	3.62975	0.237657	-0.705481	-1.86475	-0.454206	NA	-0.044362	NA	NA	NA	-0.75905	-0.148923	-1.0797	1.20481	0.718661	1.29621	1.76159	-1.46055	-1.07485	2.02541	NA	-0.198216	-0.91513	0.705481	1.21358	0.685518	NA	NA	-0.913048	0.123921	3.65598	0.461765	NA	0.757516	NA	-1.40345	3.11756	0.258693	2.66202	1.53294	3.59271	NA	NA	NA	-2.78687
30	Withdrawal	Neuron	-1.23238	NA	-1.90654	-0.966555	-2.59347	-1.37022	NA	-1.85413	-2.38025	NA	-5.02585	-1.7406	-0.326155	-2.84856	NA	0.939909	1.53428	-1.20321	-2.48287	-1.87103	NA	NA	-1.02243	-2.13738	0.966555	1.63568	NA	-1.3065	NA	-2.34441	-0.261592	-0.904293	1.14846	-0.91535	-1.25494	NA	NA	1.32221	-1.36366	-0.943174	1.50215	2.59749	NA	NA	-0.912216	-5.76256
30	Withdrawal	Microglia	-0.395013	4.23298	0.267769	-0.675776	-0.569487	-0.402266	2.34765	1.21189	NA	NA	-0.0258024	-1.66143	-0.716395	NA	NA	1.36847	2.07379	0.96101	NA	-1.59099	NA	NA	0.257579	-0.563827	0.675776	2.12235	NA	0.603415	NA	NA	0.550722	3.05373	1.71542	NA	2.08077	NA	NA	3.49762	NA	3.10251	1.72858	3.79852	NA	NA	NA	-1.35313
30	Withdrawal	Microglia	-0.270166	4.26813	0.325897	-0.504625	-1.17596	-0.819068	2.15591	1.13041	NA	NA	0.37817	-1.45489	-0.813629	0.363638	NA	0.744789	1.41938	0.978541	-0.406466	-1.51402	NA	NA	0.334843	-0.56623	0.504625	2.02063	1.30006	0.813707	0.923045	NA	0.582538	2.61966	1.28066	NA	1.92481	NA	NA	3.37753	0.610046	3.54187	0.947239	3.91583	NA	NA	NA	-1.11485
30	Withdrawal	Microglia	0.655733	5.31073	1	-0.00396958	-0.0271187	-0.21315	2.94242	1.73303	-1.09045	3.63748	-0.562983	-0.424507	-0.827009	1.67246	2.72817	1.42727	2.26846	1.70253	0.316978	-1.12474	3.94929	0.105435	0.699441	0.314074	0.00396958	2.87753	2.10559	0.786933	1.45782	1.0602	1.11462	5.4644	1.57623	NA	2.60913	1.46746	-0.492463	3.23855	1.43625	4.23993	1.6884	4.32762	2.15269	2.69246	NA	-0.327764
30	Withdrawal	Microglia	1.74116	6.22261	2.44225	-0.760342	0.883252	0.800071	4.21242	2.83868	-0.0836943	4.90919	0.917729	NA	-0.733225	NA	NA	2.71803	3.43242	2.88131	NA	0.166435	NA	NA	NA	1.40229	0.760342	3.54713	NA	NA	NA	NA	2.08426	4.47307	2.34927	NA	3.83158	NA	NA	NA	2.65805	NA	2.68259	5.53734	NA	NA	NA	NA
30	Withdrawal	Microglia	-0.185318	4.58781	0.652328	-0.429464	-0.745237	-0.796256	2.55454	1.24257	NA	2.8095	0.0945584	-1.30334	-0.757131	0.528368	1.78406	1.54797	2.25134	NA	NA	-0.899062	NA	NA	NA	-0.223028	0.429464	2.01566	1.59716	0.806086	NA	NA	0.673989	2.76898	1.28285	NA	1.9492	NA	-0.755782	3.38623	0.576849	3.47247	1.69176	4.11446	NA	NA	1.15517	NA
30	Withdrawal	Astrocyte	1.53238	6.07363	2.44493	-0.33598	0.582504	1.06264	4.18681	2.69186	-0.0513264	4.6874	1.07146	0.747616	-0.817235	2.19529	NA	2.45902	3.09341	NA	NA	0.232753	NA	NA	1.80345	1.49686	0.33598	3.31812	3.16347	NA	NA	NA	2.15268	4.73861	2.32379	NA	NA	NA	1.00537	NA	2.46012	NA	2.51284	5.43143	3.68279	3.94076	NA	NA
30	Withdrawal	Astrocyte	1.68618	NA	2.61253	-0.569141	1.02955	1.19704	4.38435	3.08562	0.131681	5.03216	NA	0.964113	-0.877566	NA	NA	2.65419	3.4024	NA	1.67433	0.582891	NA	NA	2.04799	1.40733	0.569141	3.62475	NA	NA	3.01907	2.46534	2.18135	4.70575	2.614	NA	3.96953	3.33347	1.49103	NA	2.57217	NA	2.77122	5.47706	NA	4.15891	NA	NA
30	Withdrawal	Astrocyte	2.10592	6.70224	2.74598	-0.528445	1.2464	1.45827	4.60047	3.40364	0.266824	NA	1.47693	1.09893	-0.972817	NA	NA	2.74459	3.57611	NA	1.83107	0.717419	NA	NA	2.26451	1.75961	0.528445	3.94394	NA	NA	NA	NA	2.43963	4.97788	2.69262	NA	4.17291	NA	1.5863	NA	2.9406	NA	2.93151	5.51333	NA	NA	NA	NA
13	Withdrawal	Neuron	NA	NA	2.54608	0.023578	0.941582	1.36802	4.23516	NA	0.850442	4.77747	0.810027	1.41284	NA	1.26701	3.48302	2.35066	2.87396	2.89076	1.76531	0.654575	4.99921	1.66158	2.15506	NA	-0.023578	3.4803	3.15601	1.94429	2.54563	2.20615	2.11548	NA	2.21278	3.5925	NA	2.92459	0.871888	4.29027	2.55362	5.464	2.35845	NA	3.2916	4.10499	2.23918	1.44314
13	Withdrawal	Neuron	0.280281	4.84605	1.24056	-0.730326	-0.392068	-0.0784904	NA	1.51061	-1.23945	3.74827	NA	-0.483562	0.0326124	0.21486	NA	2.18293	2.60795	NA	-0.0369608	-0.711396	NA	0.0977532	0.738037	0.181176	0.730326	2.67216	2.11362	NA	NA	NA	1.26758	3.06507	1.99057	2.15464	NA	1.68371	0.0695583	NA	1.2287	4.14586	2.19186	4.9414	NA	2.56269	NA	-0.113995
13	Withdrawal	Neuron	1.2076	5.60466	1.73508	0.0909844	0.196686	0.867103	3.39787	2.236	0.129386	4.07093	0.160716	0.645068	0.628876	0.758535	2.69955	1.80625	2.34966	2.18125	0.808701	0.234702	4.21687	0.888893	1.33372	0.427123	-0.0909844	2.84245	2.47833	1.26535	1.99007	1.64892	1.40162	3.4573	1.56039	3.30673	3.11536	2.35332	0.321569	3.72555	1.70982	4.41765	1.56706	4.52552	2.65321	3.35717	1.90583	1.15311
13	Withdrawal	Neuron	NA	-5.08256	NA	-1.45378	-4.71266	-3.54348	NA	NA	-8.28561	NA	NA	NA	0.331219	NA	NA	0.746339	1.43266	NA	-8.58472	-5.6079	NA	NA	-3.62531	-3.906	1.45378	0.863435	NA	NA	NA	NA	0.206545	-4.88707	0.970777	NA	-8.68944	NA	-7.42873	NA	NA	NA	1.40295	3.34082	NA	NA	NA	NA
13	Withdrawal	Astrocyte	1.57987	6.12033	2.41949	-0.325609	0.818686	0.886167	4.06169	2.63393	0.276452	4.96994	0.956237	0.73702	-0.0889205	1.21634	3.49298	2.33808	3.04081	3.02876	1.33695	0.24185	4.92455	1.05719	1.53428	1.18299	0.325609	3.23159	2.93702	1.85283	2.62247	2.27953	1.95381	4.12986	2.25729	3.84866	3.70507	2.81931	0.594004	4.55588	2.41688	4.99028	2.2766	5.19074	3.29729	4.13422	2.39411	0.824893
13	Withdrawal	Astrocyte	1.76695	NA	2.67822	-0.0705128	0.891427	1.12779	4.3325	NA	0.358924	4.77373	1.15185	1.01836	-0.314806	1.30543	3.45631	2.50573	3.07336	3.01839	1.44911	0.411829	5.23848	1.28003	1.62753	1.43721	0.0705128	3.59379	3.17109	1.99097	2.86738	2.43518	2.0522	4.16158	2.29973	3.97834	4.22581	2.90265	1.07103	4.64057	2.43986	5.15476	2.5426	NA	3.5379	4.02318	2.25743	1.31461
13	Withdrawal	Astrocyte	NA	NA	2.49248	-0.126225	0.508214	1.30216	4.46967	NA	0.441546	4.9028	0.882421	1.1694	NA	1.31631	3.5608	2.17375	2.84263	2.79296	1.53036	0.292379	5.19929	1.01714	1.68466	NA	0.126225	3.14926	2.76041	1.73619	2.75863	2.38676	2.145	NA	2.20126	3.85581	NA	2.66587	0.500989	4.40912	2.5591	4.91754	NA	NA	3.18458	3.89361	2.18827	1.33587
13	Withdrawal	Astrocyte	1.13387	5.72799	2.03637	-0.140964	0.42511	0.587655	3.50161	2.42213	-0.439736	4.26108	0.538284	0.56441	-0.334933	1.77451	3.33939	2.16185	2.75721	2.30703	0.946972	0.513115	4.62841	0.841346	1.37262	1.01447	0.140964	2.91463	2.66441	1.72918	2.29137	1.94732	1.5115	3.99747	1.88719	3.48243	3.54147	2.71609	0.682704	4.1566	2.04391	4.58861	2.16343	5.00276	3.27892	3.55063	2.13688	0.818815
13	Withdrawal	Astrocyte	2.28018	NA	3.24451	-0.0920696	1.37455	1.77674	5.18744	3.42172	0.823492	5.33091	1.44753	1.50563	-0.41701	2.14389	3.97306	3.0197	3.60487	3.39432	1.6657	0.696325	5.40418	1.73205	2.19615	1.87484	0.0920696	3.8134	NA	2.25836	3.46576	2.86358	2.71224	4.71675	2.92556	4.51197	NA	3.40547	1.32976	4.91174	3.02978	5.59088	2.82059	NA	4.06783	4.55295	NA	1.36832
13	Withdrawal	Astrocyte	1.99561	6.73436	NA	-0.706672	1.19622	1.53734	NA	3.24304	0.318793	5.09727	NA	NA	-0.487428	NA	NA	3.01043	3.46242	3.27279	NA	NA	NA	NA	NA	1.7781	0.706672	3.93398	NA	NA	NA	NA	NA	4.50828	2.65438	NA	NA	NA	NA	NA	NA	NA	2.98417	NA	NA	NA	NA	NA
1	Placebo	Neuron	2.07817	6.55256	2.80902	-0.413133	0.983529	1.45963	4.63514	3.32391	0.309504	5.02744	1.29876	1.06208	0.115889	1.6469	NA	2.96511	3.43625	3.25693	1.98205	0.885776	5.56218	1.6035	2.19374	1.51473	0.413133	3.79704	3.42431	2.19793	3.52158	2.79301	2.46805	4.53162	2.62305	4.12414	4.29437	3.23595	1.3299	5.1614	2.85473	5.39792	2.67704	5.61849	4.00579	4.18781	2.67235	1.48512
1	Placebo	Neuron	1.61454	NA	2.34258	-0.153901	0.904586	1.27574	4.01382	NA	0.691564	4.89039	0.813045	1.22239	NA	0.861411	3.78807	2.17924	3.11227	3.24444	1.63683	0.883686	5.51464	1.5024	1.86388	NA	0.153901	3.74616	3.12481	1.93398	2.72636	2.28301	2.09928	NA	2.31988	3.94085	3.72148	2.6871	0.735098	4.51124	2.67943	4.98768	NA	NA	3.46084	4.20449	2.37056	1.50515
1	Placebo	Microglia	2.15462	NA	3.02018	-0.238674	1.70318	1.39879	4.92194	3.35307	0.774291	5.45284	2.16932	1.33768	-0.0291967	1.61975	4.07027	2.86041	3.53347	3.5094	2.18682	0.671254	5.79351	1.93029	2.14242	1.87644	0.238674	3.86405	3.37455	2.49854	3.22491	2.87958	2.48392	4.82605	2.71024	4.82682	4.27052	3.51722	1.46615	NA	3.03386	5.54835	2.91492	NA	3.64915	4.72325	NA	1.44241
1	Placebo	Microglia	1.77923	6.74399	3.21471	-0.388995	1.47861	1.32092	4.9262	NA	0.401989	NA	2.1736	1.02382	-1.08621	1.59706	3.84684	2.83561	3.36383	3.63069	2.09244	0.472329	5.56368	1.85859	1.99366	1.49522	0.388995	3.95608	NA	2.41084	NA	3.14247	2.499	4.70193	2.71478	NA	4.53409	3.43816	1.51501	NA	NA	5.66177	2.88663	NA	3.96235	NA	2.77935	1.43095
1	Placebo	Microglia	NA	NA	3.02752	-0.131703	NA	1.31491	4.86455	NA	0.423836	5.25631	1.68667	1.34558	-1.12397	1.50736	3.97656	2.62715	3.37776	3.28554	1.83947	0.435889	5.46563	1.59847	2.07947	NA	0.131703	3.70142	3.56839	2.32619	2.92278	2.86284	2.40047	NA	2.57616	4.48536	4.22964	3.23379	1.14199	4.91216	2.83987	5.50884	NA	NA	NA	4.50337	NA	1.40924
1	Placebo	Astrocyte	NA	6.36211	3.21081	-0.337532	NA	1.7102	4.83068	3.64424	0.199793	5.06437	NA	1.37367	-0.899435	1.73232	3.89159	3.22158	3.67322	3.17875	1.37124	NA	NA	NA	2.23324	1.17354	0.337532	3.87305	NA	2.46267	NA	2.8677	2.9826	4.85815	2.9576	NA	4.56099	NA	NA	NA	3.23444	NA	2.78209	6.00589	NA	NA	NA	1.58166
1	Placebo	Astrocyte	-0.922957	0.381174	0.0248249	0.380597	0.00375523	-2.03066	0.0514785	0.37091	-4.64032	-1.30657	0.365588	0.250647	-0.014032	-1.65918	1.04144	-0.479188	0.235316	-2.70734	-3.3412	-4.49679	-1.40367	0.519598	-1.54747	-0.708835	-0.380597	0.506127	-0.0332088	0.155607	NA	-0.199475	-0.64263	-1.68849	-0.221554	NA	2.01076	-0.558445	-2.59421	NA	-2.46407	-0.0269993	-0.374031	1.91523	0.919005	-0.0837415	-3.29016	-1.51803
1	Placebo	Astrocyte	1.57702	NA	2.63453	-0.207888	1.52027	1.16547	4.41608	3.16385	0.14691	5.08764	1.17702	1.00219	-0.976462	1.36057	3.96766	3.07144	3.34509	3.09383	2.08288	0.623856	5.45654	1.91497	2.29599	1.82619	0.207888	3.855	3.69836	2.14775	3.12076	3.05697	2.40255	4.70523	2.63457	4.42811	4.08318	3.36487	1.30998	4.99039	3.00729	5.37257	2.86049	5.87569	3.79421	4.68171	NA	1.5994
